# Supplementary material for: Crystal structure, Hirshfeld surface analysis and corrosion inhibition study of 3,6-bis­(pyridin-2-yl)-4-{[(3aS,5S,5aR,8aR,8bS)-2,2,7,7-tetra­methyl­tetra­hydro-5H-bis­[1,3]dioxolo[4,5-b:4′,5′-d]pyran-5-yl)meth­oxy]meth­yl}pyridazine monohydrate
Source: Acta Crystallogr E Crystallogr Commun. 2019 Jul 12;75(Pt 8):1169–74. doi: 10.1107/S2056989019009848 (PMC6690445; doi:10.1107/S2056989019009848)
Supplement: Supplementary file 1 [file e-75-01169-sup1.cif]

##############################################################################
#                                                                            #
# This CIF contains the data in a paper accepted for publication in          #
# Acta Crystallographica Section E. It conforms to the requirements of       #
# Notes for Authors for Acta Crystallographica Section E, and has been       #
# peer reviewed under the auspices of the IUCr Commission on Journals.       #
#                                                                            #
# Full details of the Crystallographic Information File format               #
# are given in the paper "The Crystallographic Information File (CIF):       #
# a New Standard Archive File for Crystallography" by S. R. Hall, F. H.      #
# Allen and I. D. Brown [Acta Cryst. (1991), A47, 655-685].                  #
#                                                                            #
# The current version of the core CIF dictionary is obtainable from          #
# ftp://ftp.iucr.org/pub/cif_core.dic.                                       #
#                                                                            #
# Software is freely available for graphical display of the structure(s)     #
# in this CIF. For information consult the CIF software page                 #
# http://www.iucr.org/resources/cif/software.                                #
#                                                                            #
# This file may be used for bona fide research purposes within the           #
# scientific community so long as proper attribution is given to the journal # 
# article from which it was obtained.                                        #
#                                                                            #
##############################################################################
data_I
_audit_creation_method     'SHELXL-2018/3'
_chemical_name_systematic
;\
3,6-Bis(pyridin-2-yl)-\
4-{[(3a<i>S</i>,5<i>S</i>,5a<i>R</i>,8a<i>R</i>,8b<i>S</i>)-2,2,7,7-\
tetramethyltetrahydro-5<i>H</i>-bis[1,3]dioxolo[4,5-<i>b</i>:4',5'-<i>d</i>]\
pyran-5-yl)methoxy]methyl}pyridazine monohydrate
;
_chemical_name_common     ?
_chemical_formula_moiety     'C27 H30 N4 O6, H2 O'
_chemical_formula_sum     'C27 H32 N4 O7'
_chemical_formula_iupac     'C27 H30 N4 O6, H2 O'
_chemical_formula_weight     524.56
_chemical_melting_point     ?
_chemical_absolute_configuration     ad
_space_group_crystal_system     orthorhombic
_space_group_name_H-M_alt     'P 21 21 21'
_space_group_name_Hall     'P 2ac 2ab'
loop_
    _space_group_symop_operation_xyz
    'x, y, z'
    '-x+1/2, -y, z+1/2'
    'x+1/2, -y+1/2, -z'
    '-x, y+1/2, -z+1/2'
_cell_length_a     8.8417(3)
_cell_length_b     11.3252(3)
_cell_length_c     25.7003(8)
_cell_angle_alpha     90
_cell_angle_beta     90
_cell_angle_gamma     90
_cell_volume     2573.47(14)
_cell_formula_units_Z     4
_cell_measurement_reflns_used     2843
_cell_measurement_theta_min     3.33
_cell_measurement_theta_max     72.29
_cell_measurement_temperature     150.0(10)
_exptl_crystal_description     plate
_exptl_crystal_colour     colourless
_exptl_crystal_size_max     0.47
_exptl_crystal_size_mid     0.15
_exptl_crystal_size_min     0.10
_exptl_crystal_density_diffrn     1.354
_exptl_crystal_density_meas     ?
_exptl_crystal_density_method     ?
_exptl_crystal_F_000     1112
_exptl_absorpt_coefficient_mu     0.819
_exptl_absorpt_correction_type     multi-scan
_exptl_absorpt_process_details
;
(CrysAlis PRO (Rigaku OD, 2015)
;
_exptl_absorpt_correction_T_min     0.6558
_exptl_absorpt_correction_T_max     1.0000
_diffrn_ambient_temperature     150.0(10)
_diffrn_source     'SuperNova(Cu) micro-focus sealed X-ray Source'
_diffrn_radiation_type     CuK\a
_diffrn_radiation_wavelength     1.54184
_diffrn_measurement_device_type
         'Rigaku Oxford Diffraction SuperNova, single source at offset, AtlasS2'
_diffrn_measurement_method     '\w scans'
_diffrn_detector_area_resol_mean     5.1990
_diffrn_reflns_number     6128
_diffrn_reflns_av_R_equivalents     0.0372
_diffrn_reflns_av_unetI/netI     0.0525
_diffrn_reflns_theta_min     3.439
_diffrn_reflns_theta_max     72.419
_diffrn_reflns_theta_full     67.684
_diffrn_measured_fraction_theta_max     0.978
_diffrn_measured_fraction_theta_full     0.997
_diffrn_reflns_limit_h_min     -9
_diffrn_reflns_limit_h_max     10
_diffrn_reflns_limit_k_min     -13
_diffrn_reflns_limit_k_max     5
_diffrn_reflns_limit_l_min     -31
_diffrn_reflns_limit_l_max     29
_refine_special_details     ?
_reflns_number_total     4277
_reflns_number_gt     3853
_reflns_threshold_expression     'I > 2\s(I)'
_refine_ls_structure_factor_coef     Fsqd
_refine_ls_matrix_type     full
_refine_ls_R_factor_all     0.0527
_refine_ls_R_factor_gt     0.0475
_refine_ls_wR_factor_gt     0.1144
_refine_ls_wR_factor_ref     0.1207
_refine_ls_goodness_of_fit_ref     1.103
_refine_ls_restrained_S_all     1.104
_refine_ls_number_reflns     4277
_refine_ls_number_parameters     353
_refine_ls_number_restraints     2
_refine_ls_hydrogen_treatment     mixed
_refine_ls_weighting_scheme     calc
_refine_ls_weighting_details
              'w=1/[\s^2^(Fo^2^)+(0.0538P)^2^+0.4885P] where P=(Fo^2^+2Fc^2^)/3'
_atom_sites_solution_hydrogens     mixed
_atom_sites_solution_primary     ?
_atom_sites_solution_secondary     ?
_refine_ls_shift/su_max     0.000
_refine_ls_shift/su_mean     0.000
_refine_diff_density_max     0.265
_refine_diff_density_min     -0.361
_refine_ls_extinction_method     none
_refine_ls_extinction_coef     .
_refine_ls_abs_structure_details
;
Flack <i>x</i> determined using 1226 quotients
[(<i>I</i>^+^)-(<i>I</i>^-^)]/[(<i>I</i>^+^)+(<i>I</i>^-^)]
(Parsons et al., 2013)
;
_refine_ls_abs_structure_Flack     -0.01(16)
loop_
    _atom_type_symbol
    _atom_type_description
    _atom_type_scat_dispersion_real
    _atom_type_scat_dispersion_imag
    _atom_type_scat_source
    'C' 'C' 0.0181 0.0091
                         'International Tables Vol C Tables 4.2.6.8 and 6.1.1.4'
    'H' 'H' 0.0000 0.0000
                         'International Tables Vol C Tables 4.2.6.8 and 6.1.1.4'
    'N' 'N' 0.0311 0.0180
                         'International Tables Vol C Tables 4.2.6.8 and 6.1.1.4'
    'O' 'O' 0.0492 0.0322
                         'International Tables Vol C Tables 4.2.6.8 and 6.1.1.4'
_computing_data_collection
;
CrysAlis PRO (Rigaku OD, 2015)
;
_computing_cell_refinement
;
CrysAlis PRO (Rigaku OD, 2015)
;
_computing_data_reduction
;
CrysAlis PRO (Rigaku OD, 2015)
;
_computing_structure_solution
;
<i>SHELXS97</i> (Sheldrick, 2008)
;
_computing_structure_refinement
;
SHELXL2018 (Sheldrick, 2015)
;
_computing_molecular_graphics
;
<i>ORTEP-3</i> for Windows (Farrugia, 2012) and PLATON (Spek,
2015)
;
_computing_publication_material
;
WinGX (Farrugia, 2012) and PLATON (Spek, 2015)
;
loop_
    _atom_site_type_symbol
    _atom_site_label
    _atom_site_fract_x
    _atom_site_fract_y
    _atom_site_fract_z
    _atom_site_U_iso_or_equiv
    _atom_site_adp_type
    _atom_site_calc_flag
    _atom_site_occupancy
    _atom_site_disorder_assembly
    _atom_site_disorder_group
    O O1 0.3541(3) 0.1622(2) 0.41689(9) 0.0282(5) Uani d 1 . .
    O O2 0.3948(3) 0.34989(19) 0.45130(10) 0.0314(5) Uani d 1 . .
    O O3 0.6462(3) 0.30998(18) 0.44345(9) 0.0275(5) Uani d 1 . .
    O O4 0.5889(3) 0.00085(19) 0.47272(8) 0.0298(5) Uani d 1 . .
    O O5 0.5504(4) -0.04337(19) 0.38768(10) 0.0397(7) Uani d 1 . .
    O O6 0.2874(3) 0.20336(19) 0.30710(9) 0.0341(6) Uani d 1 . .
    N N1 0.0414(3) 0.4001(2) 0.16743(11) 0.0279(6) Uani d 1 . .
    N N2 0.0957(3) 0.5016(2) 0.18697(10) 0.0280(6) Uani d 1 . .
    N N3 0.3589(4) 0.6013(3) 0.28330(11) 0.0324(6) Uani d 1 . .
    N N4 0.0746(4) 0.0864(2) 0.17094(12) 0.0358(7) Uani d 1 . .
    C C1 0.4587(4) 0.1547(3) 0.37413(12) 0.0258(7) Uani d 1 . .
    H H1 0.495093 0.234348 0.366098 0.031 Uiso calc 1 . .
    C C2 0.4106(4) 0.2260(3) 0.45945(13) 0.0277(7) Uani d 1 . .
    H H2 0.355033 0.203400 0.490891 0.033 Uiso calc 1 . .
    C C3 0.5408(4) 0.4049(3) 0.44788(14) 0.0310(7) Uani d 1 . .
    C C4 0.5790(4) 0.2100(3) 0.46886(12) 0.0246(6) Uani d 1 . .
    H H4 0.600843 0.212023 0.506234 0.030 Uiso calc 1 . .
    C C5 0.6463(4) 0.0999(3) 0.44448(12) 0.0254(6) Uani d 1 . .
    H H5 0.756973 0.102135 0.446060 0.031 Uiso calc 1 . .
    C C6 0.5926(4) 0.0790(3) 0.38885(12) 0.0272(7) Uani d 1 . .
    H H6 0.676097 0.092996 0.364527 0.033 Uiso calc 1 . .
    C C7 0.5754(4) -0.0947(3) 0.43729(13) 0.0310(7) Uani d 1 . .
    C C8 0.4413(5) -0.1669(4) 0.4525(2) 0.0550(12) Uani d 1 . .
    H H8A 0.453499 -0.194150 0.487614 0.082 Uiso calc 1 . .
    H H8B 0.432577 -0.233440 0.429569 0.082 Uiso calc 1 . .
    H H8C 0.351559 -0.119463 0.450095 0.082 Uiso calc 1 . .
    C C9 0.7193(5) -0.1667(3) 0.43584(15) 0.0394(9) Uani d 1 . .
    H H9A 0.802843 -0.116353 0.427016 0.059 Uiso calc 1 . .
    H H9B 0.709878 -0.227881 0.410208 0.059 Uiso calc 1 . .
    H H9C 0.736583 -0.201467 0.469376 0.059 Uiso calc 1 . .
    C C10 0.5503(5) 0.4786(3) 0.39910(15) 0.0427(9) Uani d 1 . .
    H H10A 0.650263 0.510885 0.395892 0.064 Uiso calc 1 . .
    H H10B 0.478045 0.541722 0.400967 0.064 Uiso calc 1 . .
    H H10C 0.528653 0.430067 0.369395 0.064 Uiso calc 1 . .
    C C11 0.5698(5) 0.4759(3) 0.49680(16) 0.0442(9) Uani d 1 . .
    H H11A 0.569729 0.424125 0.526380 0.066 Uiso calc 1 . .
    H H11B 0.491803 0.534147 0.500856 0.066 Uiso calc 1 . .
    H H11C 0.666221 0.514400 0.494189 0.066 Uiso calc 1 . .
    C C12 0.3729(4) 0.1086(3) 0.32779(13) 0.0286(7) Uani d 1 . .
    H H12A 0.442659 0.078782 0.301797 0.034 Uiso calc 1 . .
    H H12B 0.306342 0.044768 0.338237 0.034 Uiso calc 1 . .
    C C13 0.2122(4) 0.1736(3) 0.26014(13) 0.0275(7) Uani d 1 . .
    H H13A 0.122273 0.127514 0.267550 0.033 Uiso calc 1 . .
    H H13B 0.278292 0.127130 0.238042 0.033 Uiso calc 1 . .
    C C14 0.1697(4) 0.2873(3) 0.23325(12) 0.0253(6) Uani d 1 . .
    C C15 0.0791(4) 0.2958(3) 0.18820(12) 0.0247(6) Uani d 1 . .
    C C16 0.1872(4) 0.4980(3) 0.22846(12) 0.0247(6) Uani d 1 . .
    C C17 0.2238(4) 0.3919(3) 0.25319(12) 0.0263(6) Uani d 1 . .
    H H17 0.284224 0.391984 0.282822 0.032 Uiso calc 1 . .
    C C18 0.2537(4) 0.6114(3) 0.24658(12) 0.0265(7) Uani d 1 . .
    C C19 0.2107(4) 0.7197(3) 0.22546(14) 0.0315(7) Uani d 1 . .
    H H19 0.135761 0.723846 0.200145 0.038 Uiso calc 1 . .
    C C20 0.2823(5) 0.8210(3) 0.24304(15) 0.0380(8) Uani d 1 . .
    H H20 0.256630 0.894499 0.229490 0.046 Uiso calc 1 . .
    C C21 0.3920(4) 0.8114(3) 0.28088(15) 0.0376(9) Uani d 1 . .
    H H21 0.441630 0.877961 0.293426 0.045 Uiso calc 1 . .
    C C22 0.4265(5) 0.7001(3) 0.29975(14) 0.0349(8) Uani d 1 . .
    H H22 0.500690 0.693707 0.325247 0.042 Uiso calc 1 . .
    C C23 0.0175(4) 0.1927(3) 0.15887(12) 0.0253(7) Uani d 1 . .
    C C24 -0.0897(4) 0.2085(3) 0.12003(13) 0.0325(7) Uani d 1 . .
    H H24 -0.126828 0.283313 0.112401 0.039 Uiso calc 1 . .
    C C25 -0.1402(5) 0.1107(3) 0.09294(14) 0.0378(8) Uani d 1 . .
    H H25 -0.211674 0.119110 0.066653 0.045 Uiso calc 1 . .
    C C26 -0.0836(5) 0.0004(3) 0.10520(14) 0.0375(8) Uani d 1 . .
    H H26 -0.116014 -0.066836 0.087656 0.045 Uiso calc 1 . .
    C C27 0.0224(5) -0.0065(3) 0.14423(15) 0.0414(9) Uani d 1 . .
    H H27 0.060342 -0.080694 0.152640 0.050 Uiso calc 1 . .
    O O7 0.0146(4) 0.1893(3) 0.38725(14) 0.0542(8) Uani d 1 . .
    H H7A -0.011(7) 0.141(5) 0.3642(19) 0.081 Uiso d 1 . .
    H H7B 0.111(3) 0.189(6) 0.386(2) 0.081 Uiso d 1 . .
loop_
    _atom_site_aniso_label
    _atom_site_aniso_U_11
    _atom_site_aniso_U_22
    _atom_site_aniso_U_33
    _atom_site_aniso_U_12
    _atom_site_aniso_U_13
    _atom_site_aniso_U_23
    O1 0.0250(11) 0.0272(10) 0.0325(11) -0.0023(10) -0.0016(10) -0.0023(9)
    O2 0.0294(12) 0.0210(10) 0.0438(13) 0.0057(9) -0.0026(11) -0.0024(9)
    O3 0.0280(11) 0.0181(10) 0.0364(12) 0.0007(9) 0.0010(10) 0.0006(9)
    O4 0.0419(14) 0.0190(9) 0.0286(11) -0.0011(10) -0.0005(11) 0.0020(8)
    O5 0.0627(18) 0.0179(10) 0.0385(13) 0.0041(11) -0.0184(14) -0.0038(9)
    O6 0.0499(15) 0.0190(9) 0.0333(12) 0.0033(11) -0.0182(12) -0.0023(9)
    N1 0.0324(15) 0.0203(12) 0.0310(13) -0.0004(11) -0.0037(13) -0.0002(10)
    N2 0.0339(16) 0.0192(11) 0.0310(13) 0.0005(11) 0.0006(13) -0.0010(10)
    N3 0.0367(16) 0.0252(13) 0.0352(14) -0.0026(12) -0.0011(13) -0.0045(11)
    N4 0.0485(18) 0.0212(12) 0.0377(15) 0.0021(13) -0.0154(15) -0.0018(11)
    C1 0.0331(17) 0.0180(12) 0.0265(15) -0.0010(13) -0.0025(14) 0.0020(11)
    C2 0.0333(17) 0.0201(13) 0.0298(15) 0.0016(13) 0.0036(15) -0.0006(12)
    C3 0.0324(18) 0.0192(13) 0.0415(18) 0.0039(14) -0.0005(16) -0.0011(13)
    C4 0.0299(16) 0.0179(12) 0.0260(14) -0.0003(13) -0.0018(14) -0.0005(11)
    C5 0.0295(16) 0.0188(13) 0.0280(15) 0.0026(13) 0.0008(14) 0.0019(12)
    C6 0.0333(18) 0.0209(13) 0.0274(15) 0.0010(13) -0.0001(14) -0.0005(12)
    C7 0.0382(19) 0.0194(13) 0.0354(17) 0.0006(14) -0.0015(16) -0.0004(12)
    C8 0.047(2) 0.0365(19) 0.081(3) -0.012(2) 0.017(2) -0.020(2)
    C9 0.044(2) 0.0321(17) 0.042(2) 0.0111(17) -0.0034(18) 0.0023(15)
    C10 0.051(2) 0.0257(16) 0.051(2) 0.0042(16) 0.002(2) 0.0079(15)
    C11 0.051(2) 0.0317(17) 0.050(2) 0.0028(18) -0.007(2) -0.0124(16)
    C12 0.0360(18) 0.0191(12) 0.0307(15) 0.0030(13) -0.0085(15) 0.0024(12)
    C13 0.0331(17) 0.0174(13) 0.0319(16) -0.0019(13) -0.0062(14) 0.0005(12)
    C14 0.0270(16) 0.0224(14) 0.0265(15) 0.0009(13) -0.0004(13) 0.0014(12)
    C15 0.0269(16) 0.0194(13) 0.0277(14) 0.0000(13) -0.0005(14) -0.0013(12)
    C16 0.0265(16) 0.0212(13) 0.0265(14) -0.0003(12) 0.0026(13) -0.0020(11)
    C17 0.0297(16) 0.0220(13) 0.0272(15) 0.0006(13) -0.0020(14) -0.0011(12)
    C18 0.0285(16) 0.0217(14) 0.0293(15) -0.0001(12) 0.0037(14) -0.0029(12)
    C19 0.0348(18) 0.0208(14) 0.0389(17) -0.0005(15) -0.0010(16) -0.0021(13)
    C20 0.043(2) 0.0209(15) 0.050(2) -0.0014(15) 0.0039(18) -0.0021(14)
    C21 0.039(2) 0.0247(15) 0.049(2) -0.0039(14) 0.0037(18) -0.0108(14)
    C22 0.0395(19) 0.0276(15) 0.0375(17) -0.0033(16) -0.0026(16) -0.0073(14)
    C23 0.0262(16) 0.0238(14) 0.0259(14) -0.0037(12) 0.0008(13) 0.0003(12)
    C24 0.0327(18) 0.0295(15) 0.0353(16) 0.0029(15) -0.0075(15) -0.0002(14)
    C25 0.0383(19) 0.0395(18) 0.0358(18) -0.0010(17) -0.0148(17) -0.0026(15)
    C26 0.049(2) 0.0271(15) 0.0366(17) -0.0079(17) -0.0059(18) -0.0080(14)
    C27 0.058(3) 0.0234(15) 0.0428(19) 0.0013(16) -0.015(2) -0.0027(15)
    O7 0.0524(18) 0.0479(16) 0.0623(19) 0.0030(15) -0.0015(16) -0.0140(14)
_geom_special_details
;
 All esds (except the esd in the dihedral angle between two l.s. planes)
 are estimated using the full covariance matrix.  The cell esds are taken
 into account individually in the estimation of esds in distances, angles
 and torsion angles; correlations between esds in cell parameters are only
 used when they are defined by crystal symmetry.  An approximate (isotropic)
 treatment of cell esds is used for estimating esds involving l.s. planes.
;
loop_
    _geom_bond_atom_site_label_1
    _geom_bond_atom_site_label_2
    _geom_bond_site_symmetry_2
    _geom_bond_distance
    _geom_bond_publ_flag
    O1 C2 . 1.403(4) ?
    O1 C1 . 1.439(4) ?
    O2 C2 . 1.425(4) ?
    O2 C3 . 1.437(4) ?
    O3 C3 . 1.428(4) ?
    O3 C4 . 1.436(4) ?
    O4 C7 . 1.419(4) ?
    O4 C5 . 1.430(4) ?
    O5 C7 . 1.418(4) ?
    O5 C6 . 1.436(4) ?
    O6 C12 . 1.416(4) ?
    O6 C13 . 1.418(4) ?
    N1 C15 . 1.339(4) ?
    N1 N2 . 1.343(4) ?
    N2 C16 . 1.339(4) ?
    N3 C18 . 1.330(5) ?
    N3 C22 . 1.337(5) ?
    N4 C27 . 1.339(5) ?
    N4 C23 . 1.341(4) ?
    C1 C12 . 1.506(5) ?
    C1 C6 . 1.510(5) ?
    C1 H1 . 0.9800 ?
    C2 C4 . 1.519(5) ?
    C2 H2 . 0.9800 ?
    C3 C10 . 1.508(5) ?
    C3 C11 . 1.514(5) ?
    C4 C5 . 1.517(4) ?
    C4 H4 . 0.9800 ?
    C5 C6 . 1.525(4) ?
    C5 H5 . 0.9800 ?
    C6 H6 . 0.9800 ?
    C7 C8 . 1.492(6) ?
    C7 C9 . 1.512(5) ?
    C8 H8A . 0.9600 ?
    C8 H8B . 0.9600 ?
    C8 H8C . 0.9600 ?
    C9 H9A . 0.9600 ?
    C9 H9B . 0.9600 ?
    C9 H9C . 0.9600 ?
    C10 H10A . 0.9600 ?
    C10 H10B . 0.9600 ?
    C10 H10C . 0.9600 ?
    C11 H11A . 0.9600 ?
    C11 H11B . 0.9600 ?
    C11 H11C . 0.9600 ?
    C12 H12A . 0.9700 ?
    C12 H12B . 0.9700 ?
    C13 C14 . 1.509(4) ?
    C13 H13A . 0.9700 ?
    C13 H13B . 0.9700 ?
    C14 C17 . 1.377(4) ?
    C14 C15 . 1.411(4) ?
    C15 C23 . 1.493(4) ?
    C16 C17 . 1.397(4) ?
    C16 C18 . 1.488(4) ?
    C17 H17 . 0.9300 ?
    C18 C19 . 1.394(5) ?
    C19 C20 . 1.386(5) ?
    C19 H19 . 0.9300 ?
    C20 C21 . 1.378(6) ?
    C20 H20 . 0.9300 ?
    C21 C22 . 1.385(5) ?
    C21 H21 . 0.9300 ?
    C22 H22 . 0.9300 ?
    C23 C24 . 1.388(5) ?
    C24 C25 . 1.382(5) ?
    C24 H24 . 0.9300 ?
    C25 C26 . 1.383(5) ?
    C25 H25 . 0.9300 ?
    C26 C27 . 1.375(6) ?
    C26 H26 . 0.9300 ?
    C27 H27 . 0.9300 ?
    O7 H7A . 0.84(2) ?
    O7 H7B . 0.86(2) ?
loop_
    _geom_contact_atom_site_label_1
    _geom_contact_atom_site_label_2
    _geom_contact_distance
    _geom_contact_site_symmetry_1
    _geom_contact_site_symmetry_2
    _geom_contact_publ_flag
    O1 O3 3.153(2) . . yes
    O1 O4 3.115(3) . . yes
    O1 O5 2.999(3) . . yes
    O1 O6 2.920(3) . . yes
    O3 O1 3.153(2) . . yes
    O3 C1 3.002(3) . . yes
    O7 O1 3.112(3) . . yes
    O7 O6 3.176(3) . . yes
    O7 N2 3.020(3) . 4_545 yes
    O2 H1 2.70 . . yes
    O2 H4 2.90 . 3_456 yes
    O3 H1 2.54 . . yes
    O3 H2 2.51 . 3_556 yes
    O5 H12B 2.70 . . yes
    O5 H12A 2.77 . . yes
    O6 H17 2.23 . . yes
    O7 H19 2.64 . 4_545 yes
    N4 C13 2.776(3) . . yes
    N1 H24 2.44 . . yes
    N2 H19 2.56 . . yes
    N3 H17 2.46 . . yes
    N4 H13A 2.56 . . yes
    N4 H13B 2.54 . . yes
    C1 C3 3.485(3) . . yes
    C2 C4 3.538(4) . 3_456 yes
    C2 H4 2.96 . 3_456 yes
    C3 H1 2.88 . . yes
    C4 H11A 2.84 . . yes
    C4 H2 2.83 . 3_556 yes
    C4 H1 2.76 . . yes
    C5 H9A 2.85 . . yes
    C10 H1 2.93 . . yes
    H1 H10C 2.24 . . yes
    H2 H4 2.44 . 3_456 yes
    H4 H11A 2.47 . . yes
    H5 H9A 2.56 . . yes
    H7A H19 2.20 . 4_545 yes
    H7A N1 2.84(3) . 4_545 yes
    H7A N2 2.19(4) . 4_545 yes
    H7B O1 2.30(2) . . yes
    H7B O6 2.56(4) . . yes
    H8A H9C 2.55 . . yes
    H8B H9B 2.50 . . yes
    H8C H11C 2.48 . 3_456 yes
    H10A H11C 2.53 . . yes
    H10B H11B 2.57 . . yes
    H12A H13B 2.26 . . yes
loop_
    _geom_angle_atom_site_label_1
    _geom_angle_atom_site_label_2
    _geom_angle_atom_site_label_3
    _geom_angle_site_symmetry_1
    _geom_angle_site_symmetry_3
    _geom_angle
    _geom_angle_publ_flag
    C2 O1 C1 . . 113.4(2) ?
    C2 O2 C3 . . 110.4(2) ?
    C3 O3 C4 . . 106.7(2) ?
    C7 O4 C5 . . 107.6(2) ?
    C7 O5 C6 . . 109.6(2) ?
    C12 O6 C13 . . 112.9(2) ?
    C15 N1 N2 . . 121.1(3) ?
    C16 N2 N1 . . 119.2(3) ?
    C18 N3 C22 . . 117.7(3) ?
    C27 N4 C23 . . 117.2(3) ?
    O1 C1 C12 . . 107.5(3) ?
    O1 C1 C6 . . 110.3(2) ?
    C12 C1 C6 . . 113.4(3) ?
    O1 C1 H1 . . 108.5 ?
    C12 C1 H1 . . 108.5 ?
    C6 C1 H1 . . 108.5 ?
    O1 C2 O2 . . 111.0(3) ?
    O1 C2 C4 . . 114.3(3) ?
    O2 C2 C4 . . 103.7(3) ?
    O1 C2 H2 . . 109.2 ?
    O2 C2 H2 . . 109.2 ?
    C4 C2 H2 . . 109.2 ?
    O3 C3 O2 . . 105.4(2) ?
    O3 C3 C10 . . 108.3(3) ?
    O2 C3 C10 . . 109.9(3) ?
    O3 C3 C11 . . 110.8(3) ?
    O2 C3 C11 . . 109.4(3) ?
    C10 C3 C11 . . 112.8(3) ?
    O3 C4 C5 . . 107.3(2) ?
    O3 C4 C2 . . 103.9(2) ?
    C5 C4 C2 . . 114.6(3) ?
    O3 C4 H4 . . 110.3 ?
    C5 C4 H4 . . 110.3 ?
    C2 C4 H4 . . 110.3 ?
    O4 C5 C4 . . 107.2(2) ?
    O4 C5 C6 . . 104.1(2) ?
    C4 C5 C6 . . 113.2(3) ?
    O4 C5 H5 . . 110.7 ?
    C4 C5 H5 . . 110.7 ?
    C6 C5 H5 . . 110.7 ?
    O5 C6 C1 . . 109.8(3) ?
    O5 C6 C5 . . 104.5(2) ?
    C1 C6 C5 . . 113.0(3) ?
    O5 C6 H6 . . 109.8 ?
    C1 C6 H6 . . 109.8 ?
    C5 C6 H6 . . 109.8 ?
    O5 C7 O4 . . 106.1(2) ?
    O5 C7 C8 . . 109.6(4) ?
    O4 C7 C8 . . 108.4(3) ?
    O5 C7 C9 . . 109.3(3) ?
    O4 C7 C9 . . 110.9(3) ?
    C8 C7 C9 . . 112.3(3) ?
    C7 C8 H8A . . 109.5 ?
    C7 C8 H8B . . 109.5 ?
    H8A C8 H8B . . 109.5 ?
    C7 C8 H8C . . 109.5 ?
    H8A C8 H8C . . 109.5 ?
    H8B C8 H8C . . 109.5 ?
    C7 C9 H9A . . 109.5 ?
    C7 C9 H9B . . 109.5 ?
    H9A C9 H9B . . 109.5 ?
    C7 C9 H9C . . 109.5 ?
    H9A C9 H9C . . 109.5 ?
    H9B C9 H9C . . 109.5 ?
    C3 C10 H10A . . 109.5 ?
    C3 C10 H10B . . 109.5 ?
    H10A C10 H10B . . 109.5 ?
    C3 C10 H10C . . 109.5 ?
    H10A C10 H10C . . 109.5 ?
    H10B C10 H10C . . 109.5 ?
    C3 C11 H11A . . 109.5 ?
    C3 C11 H11B . . 109.5 ?
    H11A C11 H11B . . 109.5 ?
    C3 C11 H11C . . 109.5 ?
    H11A C11 H11C . . 109.5 ?
    H11B C11 H11C . . 109.5 ?
    O6 C12 C1 . . 107.7(2) ?
    O6 C12 H12A . . 110.2 ?
    C1 C12 H12A . . 110.2 ?
    O6 C12 H12B . . 110.2 ?
    C1 C12 H12B . . 110.2 ?
    H12A C12 H12B . . 108.5 ?
    O6 C13 C14 . . 107.7(2) ?
    O6 C13 H13A . . 110.2 ?
    C14 C13 H13A . . 110.2 ?
    O6 C13 H13B . . 110.2 ?
    C14 C13 H13B . . 110.2 ?
    H13A C13 H13B . . 108.5 ?
    C17 C14 C15 . . 116.4(3) ?
    C17 C14 C13 . . 118.5(3) ?
    C15 C14 C13 . . 125.1(3) ?
    N1 C15 C14 . . 121.9(3) ?
    N1 C15 C23 . . 113.5(3) ?
    C14 C15 C23 . . 124.6(3) ?
    N2 C16 C17 . . 121.9(3) ?
    N2 C16 C18 . . 117.5(3) ?
    C17 C16 C18 . . 120.5(3) ?
    C14 C17 C16 . . 119.3(3) ?
    C14 C17 H17 . . 120.3 ?
    C16 C17 H17 . . 120.3 ?
    N3 C18 C19 . . 122.9(3) ?
    N3 C18 C16 . . 115.1(3) ?
    C19 C18 C16 . . 122.0(3) ?
    C20 C19 C18 . . 118.5(3) ?
    C20 C19 H19 . . 120.8 ?
    C18 C19 H19 . . 120.8 ?
    C21 C20 C19 . . 119.1(3) ?
    C21 C20 H20 . . 120.5 ?
    C19 C20 H20 . . 120.5 ?
    C20 C21 C22 . . 118.3(3) ?
    C20 C21 H21 . . 120.8 ?
    C22 C21 H21 . . 120.8 ?
    N3 C22 C21 . . 123.5(3) ?
    N3 C22 H22 . . 118.2 ?
    C21 C22 H22 . . 118.2 ?
    N4 C23 C24 . . 122.6(3) ?
    N4 C23 C15 . . 116.6(3) ?
    C24 C23 C15 . . 120.8(3) ?
    C25 C24 C23 . . 118.7(3) ?
    C25 C24 H24 . . 120.7 ?
    C23 C24 H24 . . 120.7 ?
    C24 C25 C26 . . 119.5(3) ?
    C24 C25 H25 . . 120.3 ?
    C26 C25 H25 . . 120.3 ?
    C27 C26 C25 . . 117.7(3) ?
    C27 C26 H26 . . 121.2 ?
    C25 C26 H26 . . 121.2 ?
    N4 C27 C26 . . 124.4(3) ?
    N4 C27 H27 . . 117.8 ?
    C26 C27 H27 . . 117.8 ?
    H7A O7 H7B . . 104(6) ?
loop_
    _geom_torsion_atom_site_label_1
    _geom_torsion_atom_site_label_2
    _geom_torsion_atom_site_label_3
    _geom_torsion_atom_site_label_4
    _geom_torsion_site_symmetry_1
    _geom_torsion_site_symmetry_2
    _geom_torsion_site_symmetry_3
    _geom_torsion_site_symmetry_4
    _geom_torsion
    _geom_torsion_publ_flag
    C15 N1 N2 C16 . . . . -1.1(5) ?
    C2 O1 C1 C12 . . . . -167.7(2) ?
    C2 O1 C1 C6 . . . . 68.2(3) ?
    C1 O1 C2 O2 . . . . 81.1(3) ?
    C1 O1 C2 C4 . . . . -35.8(3) ?
    C3 O2 C2 O1 . . . . -115.1(3) ?
    C3 O2 C2 C4 . . . . 8.1(3) ?
    C4 O3 C3 O2 . . . . -27.7(3) ?
    C4 O3 C3 C10 . . . . -145.2(3) ?
    C4 O3 C3 C11 . . . . 90.5(3) ?
    C2 O2 C3 O3 . . . . 11.5(4) ?
    C2 O2 C3 C10 . . . . 128.0(3) ?
    C2 O2 C3 C11 . . . . -107.7(3) ?
    C3 O3 C4 C5 . . . . 154.1(3) ?
    C3 O3 C4 C2 . . . . 32.4(3) ?
    O1 C2 C4 O3 . . . . 96.5(3) ?
    O2 C2 C4 O3 . . . . -24.4(3) ?
    O1 C2 C4 C5 . . . . -20.2(4) ?
    O2 C2 C4 C5 . . . . -141.2(3) ?
    C7 O4 C5 C4 . . . . 147.7(3) ?
    C7 O4 C5 C6 . . . . 27.5(3) ?
    O3 C4 C5 O4 . . . . 175.2(2) ?
    C2 C4 C5 O4 . . . . -70.0(3) ?
    O3 C4 C5 C6 . . . . -70.5(3) ?
    C2 C4 C5 C6 . . . . 44.2(4) ?
    C7 O5 C6 C1 . . . . -121.7(3) ?
    C7 O5 C6 C5 . . . . -0.3(4) ?
    O1 C1 C6 O5 . . . . 76.1(3) ?
    C12 C1 C6 O5 . . . . -44.5(4) ?
    O1 C1 C6 C5 . . . . -40.1(3) ?
    C12 C1 C6 C5 . . . . -160.7(3) ?
    O4 C5 C6 O5 . . . . -16.4(3) ?
    C4 C5 C6 O5 . . . . -132.5(3) ?
    O4 C5 C6 C1 . . . . 102.9(3) ?
    C4 C5 C6 C1 . . . . -13.2(4) ?
    C6 O5 C7 O4 . . . . 17.2(4) ?
    C6 O5 C7 C8 . . . . 134.1(3) ?
    C6 O5 C7 C9 . . . . -102.4(3) ?
    C5 O4 C7 O5 . . . . -28.3(4) ?
    C5 O4 C7 C8 . . . . -146.0(3) ?
    C5 O4 C7 C9 . . . . 90.3(3) ?
    C13 O6 C12 C1 . . . . 174.4(3) ?
    O1 C1 C12 O6 . . . . 77.8(3) ?
    C6 C1 C12 O6 . . . . -160.1(3) ?
    C12 O6 C13 C14 . . . . -161.7(3) ?
    O6 C13 C14 C17 . . . . 8.0(4) ?
    O6 C13 C14 C15 . . . . -172.8(3) ?
    N2 N1 C15 C14 . . . . 3.9(5) ?
    N2 N1 C15 C23 . . . . -175.6(3) ?
    C17 C14 C15 N1 . . . . -3.3(5) ?
    C13 C14 C15 N1 . . . . 177.6(3) ?
    C17 C14 C15 C23 . . . . 176.1(3) ?
    C13 C14 C15 C23 . . . . -3.0(5) ?
    N1 N2 C16 C17 . . . . -2.2(5) ?
    N1 N2 C16 C18 . . . . 175.7(3) ?
    C15 C14 C17 C16 . . . . 0.0(5) ?
    C13 C14 C17 C16 . . . . 179.2(3) ?
    N2 C16 C17 C14 . . . . 2.7(5) ?
    C18 C16 C17 C14 . . . . -175.2(3) ?
    C22 N3 C18 C19 . . . . -0.8(5) ?
    C22 N3 C18 C16 . . . . 177.7(3) ?
    N2 C16 C18 N3 . . . . -171.4(3) ?
    C17 C16 C18 N3 . . . . 6.5(4) ?
    N2 C16 C18 C19 . . . . 7.1(5) ?
    C17 C16 C18 C19 . . . . -174.9(3) ?
    N3 C18 C19 C20 . . . . 0.9(5) ?
    C16 C18 C19 C20 . . . . -177.5(3) ?
    C18 C19 C20 C21 . . . . -0.5(5) ?
    C19 C20 C21 C22 . . . . 0.1(5) ?
    C18 N3 C22 C21 . . . . 0.4(5) ?
    C20 C21 C22 N3 . . . . -0.1(6) ?
    C27 N4 C23 C24 . . . . -0.9(5) ?
    C27 N4 C23 C15 . . . . -178.8(3) ?
    N1 C15 C23 N4 . . . . 167.1(3) ?
    C14 C15 C23 N4 . . . . -12.4(5) ?
    N1 C15 C23 C24 . . . . -10.8(4) ?
    C14 C15 C23 C24 . . . . 169.7(3) ?
    N4 C23 C24 C25 . . . . 0.4(5) ?
    C15 C23 C24 C25 . . . . 178.2(3) ?
    C23 C24 C25 C26 . . . . 0.2(6) ?
    C24 C25 C26 C27 . . . . -0.3(6) ?
    C23 N4 C27 C26 . . . . 0.8(6) ?
    C25 C26 C27 N4 . . . . -0.3(7) ?
loop_
    _geom_hbond_atom_site_label_D
    _geom_hbond_atom_site_label_H
    _geom_hbond_atom_site_label_A
    _geom_hbond_site_symmetry_A
    _geom_hbond_distance_DH
    _geom_hbond_distance_HA
    _geom_hbond_distance_DA
    _geom_hbond_angle_DHA
    _geom_hbond_publ_flag
    O7 H7A N2 4_545 0.84(2) 2.18(3) 3.019(4) 172(6) yes
    O7 H7B O1 . 0.86(2) 2.30(3) 3.112(4) 157(6) yes
    O7 H7B O6 . 0.86(2) 2.57(5) 3.176(5) 129(5) yes
    C2 H2 O3 3_456 0.98 2.51 3.444(4) 160 yes
    C12 H12A Cg 4_645 0.97 3.07 3.761(3) 130 yes
_shelx_space_group_comment
;
The symmetry employed for this shelxl refinement is uniquely defined
by the following loop, which should always be used as a source of
symmetry information in preference to the above space-group names.
They are only intended as comments.
;
_shelx_estimated_absorpt_T_min     ?
_shelx_estimated_absorpt_T_max     ?
_shelx_hkl_file
;
   0   0   2 35864.9 1039.98   1
   0   0   3 10.4946 36.1718   1
   0   0   4 34795.8 1088.67   1
   0   0   5-22.2869 78.4513   1
   0   0   6 297195. 8188.73   1
   0   0   7 155.304 108.063   1
   0   0   8 15083.9 700.248   1
   0   0   9-45.7573 94.6858   1
   0   0  10 30160.4 1211.66   1
   0   0  11-11.2123 115.181   1
   0   0  12 16035.9 863.500   1
   0   0  13 152.359 132.872   1
   0   0 -14 196573. 6097.57   2
   0   0 -15-118.865 152.386   2
   0   0 -16 26319.6 1463.80   2
   0   0 -17 116.585 199.623   2
   0   0 -17-76.7144 105.333   4
   0   0 -18 53994.0 1806.70   4
   0   0 -19-141.427 156.566   4
   0   0 -20 4156.39 380.398   4
   0   0 -21-35.7303 146.517   4
   0   0 -22 409.302 202.751   4
   0   0 -23 44.7346 160.730   4
   0   0 -24 838.331 241.344   4
   0   0 -25 129.161 177.328   4
   0   0 -26 364.186 206.111   4
   0   0 -27 74.4175 180.056   4
   0   0 -28 1280.41 272.033   4
   0   0 -29 385.793 181.296   4
   0   0 -30 457.686 189.057   4
   0   0 -31-87.5058 128.251   4
   0  -1   0 38.6628 68.7819   2
   0  -1  -1 184809. 5103.64   2
   0  -1   1 174713. 5051.12   2
   0  -1  -2 92329.7 2753.79   2
   0  -1  -3 171052. 4859.68   2
   0  -1  -4 1024.81 158.818   2
   0  -1  -5 22760.9 902.042   2
   0  -1  -6 86182.3 2681.08   2
   0  -1  -7 1923.79 256.309   2
   0  -1  -8 3541.69 345.953   2
   0  -1   8 3583.46 309.199   1
   0  -1  -9 92.5585 116.017   2
   0  -1   9 52.6839 96.3704   1
   0  -1 -10 6102.21 510.284   2
   0  -1  10 6416.49 443.008   1
   0  -1 -11 48862.9 1946.47   2
   0  -1  11 49961.7 1777.88   1
   0  -1 -12 15559.6 954.545   2
   0  -1  12 15050.3 812.515   1
   0  -1  13 31430.6 1355.53   1
   0  -1 -13 31236.9 1549.94   2
   0  -1 -14 2657.50 433.393   2
   0  -1  14 3121.42 382.426   1
   0  -1  15 328.977 170.197   1
   0  -1 -15 543.451 229.560   2
   0  -1  16 5678.90 585.398   1
   0  -1 -16 7702.26 802.332   2
   0  -1 -17 4534.53 319.220   4
   0   1 -17 3676.09 553.336   2
   0  -1 -17 4328.17 672.344   2
   0   1 -17 4474.73 356.068   4
   0  -1  17 4113.13 523.443   1
   0   1 -18 58587.5 2025.68   4
   0  -1 -18 61913.7 1962.20   4
   0  -1 -19 5865.50 414.547   4
   0   1 -19 6046.29 463.967   4
   0   1 -20 220.733 176.892   4
   0  -1 -20 540.524 166.234   4
   0   1 -21 22213.0 1046.92   4
   0  -1 -21 22211.4 978.035   4
   0   1 -22 3540.65 404.218   4
   0  -1 -22 4118.08 381.359   4
   0  -1 -23 77.7520 157.217   4
   0   1 -23 71.3060 182.885   4
   0  -1 -24 16661.4 864.216   4
   0   1 -24 16901.5 933.216   4
   0   1 -25 4184.51 449.933   4
   0  -1 -25 3167.73 374.954   4
   0  -1 -26 2439.71 345.961   4
   0   1 -26 2706.98 375.094   4
   0  -1 -27 341.858 190.982   4
   0   1 -27 359.055 231.791   4
   0  -1 -28 531.849 196.695   4
   0   1 -28 383.356 209.097   4
   0   1 -29-177.464 167.215   4
   0  -1 -29 34.1839 161.261   4
   0   1 -30 1867.69 268.290   4
   0  -1 -30 2141.75 274.718   4
   0  -1 -31 3647.98 314.228   4
   0  -2   0 51605.9 1871.34   2
   0  -2   1 181043. 5380.21   2
   0  -2  -1 180814. 5410.40   2
   0  -2  -2 69265.5 2394.66   2
   0  -2   2 68455.6 2347.37   2
   0  -2  -3 6489.56 522.551   2
   0  -2  -4 122391. 3868.69   2
   0  -2  -5 280359. 8138.74   2
   0  -2  -6 47869.8 1854.63   2
   0  -2  -7 73253.7 2615.38   2
   0  -2  -8 77612.6 2783.88   2
   0  -2  -9 18875.4 1088.51   2
   0  -2 -10 45973.6 1987.87   2
   0  -2  11 65372.9 2331.21   1
   0  -2 -11 69767.6 2696.01   2
   0  -2  12 39793.5 1623.11   1
   0  -2 -12 43491.7 1999.38   2
   0  -2 -13 54378.1 2425.66   2
   0  -2  13 53175.1 2011.97   1
   0  -2 -14 3957.84 592.411   2
   0  -2  14 3580.63 408.216   1
   0  -2 -15 19737.7 1384.95   2
   0  -2  15 17705.3 1031.58   1
   0  -2 -16 8624.96 976.089   2
   0   2 -16 9265.21 556.514   4
   0  -2 -16 9397.41 463.652   4
   0  -2  16 10051.1 770.512   1
   0   2 -17 1243.62 223.530   4
   0  -2 -17 1600.53 190.702   4
   0  -2  17 1392.92 301.701   1
   0  -2 -18 7051.44 426.896   4
   0   2 -18 6839.56 515.249   4
   0  -2 -19 402.588 139.800   4
   0   2 -19 91.9912 177.889   4
   0  -2 -20-8.47269 122.440   4
   0   2 -20 151.070 187.430   4
   0   2 -21 12825.4 792.875   4
   0  -2 -21 12903.1 670.573   4
   0  -2 -22 274.760 173.431   4
   0   2 -22 94.6753 207.338   4
   0  -2 -23 13191.3 722.505   4
   0   2 -23 14835.9 883.428   4
   0   2 -24 7945.60 637.462   4
   0  -2 -24 7176.42 522.482   4
   0  -2 -25 249.874 181.750   4
   0   2 -25 357.345 233.501   4
   0   2 -26 7574.58 620.064   4
   0  -2 -26 6826.81 510.263   4
   0   2 -27 151.615 206.402   4
   0  -2 -27 859.644 217.243   4
   0  -2 -28 10737.2 623.308   4
   0   2 -28 10655.4 694.075   4
   0   2 -29-51.7176 155.918   4
   0  -2 -29 63.3607 137.895   4
   0  -2 -30-73.6713 136.938   4
   0  -3   0-26.5209 217.026   2
   0  -3  -1 3023.83 420.702   2
   0  -3   1 3778.19 465.768   2
   0  -3  -2 174085. 5626.02   2
   0  -3   2 186854. 5681.09   2
   0  -3  -3 386.190 246.662   2
   0  -3  -4 8301.28 719.485   2
   0  -3  -5 7805.94 702.104   2
   0  -3  -6 34011.3 1691.91   2
   0  -3  -7 10098.3 836.026   2
   0  -3  -8 73520.4 2909.09   2
   0  -3  -9 1051.99 333.832   2
   0  -3 -10 27.5842 204.675   2
   0  -3 -11 5385.46 704.522   2
   0  -3 -12 633.722 326.733   2
   0  -3 -13 79.4490 215.746   2
   0  -3  13 59.5769 140.272   1
   0  -3 -14 4758.52 711.119   2
   0  -3  14 4587.31 511.606   1
   0  -3  15 6149.11 582.332   1
   0  -3 -15 8224.91 961.010   2
   0  -3  16 2678.50 393.965   1
   0  -3 -16 2597.26 233.122   4
   0   3 -16 2017.12 293.707   4
   0  -3 -16 2329.41 577.007   2
   0   3 -17 4873.65 445.972   4
   0  -3 -17 4237.30 318.921   4
   0  -3  17 3987.40 523.967   1
   0  -3 -18 2247.91 245.990   4
   0   3 -18 2220.36 345.635   4
   0  -3 -19 161.693 120.074   4
   0   3 -19 95.4837 182.721   4
   0  -3 -20 4760.80 366.861   4
   0   3 -20 4658.85 494.042   4
   0  -3 -21 8680.21 532.176   4
   0   3 -21 9338.92 704.330   4
   0   3 -22 13.0841 240.847   4
   0  -3 -22 25.1038 140.184   4
   0   3 -23 2446.35 400.012   4
   0  -3 -23 2436.28 294.598   4
   0   3 -24-70.7626 245.398   4
   0  -3 -24 51.1278 158.247   4
   0   3 -25 1571.49 346.420   4
   0  -3 -25 1410.02 264.307   4
   0  -3 -26 531.714 188.598   4
   0   3 -26 466.465 225.806   4
   0  -3 -27 1058.84 218.046   4
   0   3 -27 864.726 254.778   4
   0  -3 -28 62.9207 133.948   4
   0  -3 -29 829.640 193.730   4
   0  -3 -30 2656.30 271.798   4
   0  -4   0 5122.74 628.627   2
   0  -4   1 31626.8 1695.21   2
   0  -4  -1 32512.0 1691.07   2
   0  -4  -2 6408.22 690.294   2
   0  -4   2 6759.47 722.645   2
   0  -4  -3 35771.5 1819.01   2
   0  -4  -4 271.659 266.638   2
   0  -4  -5 148817. 5125.13   2
   0  -4  -6 140282. 4960.36   2
   0  -4  -7 53861.2 2515.59   2
   0  -4  -8 95134.4 3785.63   2
   0  -4  -9 231.420 246.471   2
   0  -4 -10 203964. 7024.74   2
   0  -4 -11 49837.8 2591.48   2
   0  -4 -12 41495.2 2380.12   2
   0  -4 -13 9185.20 1078.53   2
   0  -4 -14 2366.52 611.610   2
   0   4 -14 2115.22 323.817   4
   0  -4 -14 2171.81 199.724   4
   0  -4 -15 1115.81 153.080   4
   0  -4 -15 1046.09 433.399   2
   0  -4  15 1283.43 321.275   1
   0  -4 -15 993.134 149.919   3
   0   4 -15 876.645 242.653   4
   0  -4  16 18998.1 1189.88   1
   0  -4 -16 17633.5 735.197   4
   0   4 -16 17885.8 974.590   4
   0  -4  17 4982.21 587.278   1
   0   4 -17 4420.32 477.389   4
   0  -4 -17 4920.28 346.318   4
   0   4 -18 13174.8 861.100   4
   0  -4 -18 13903.7 651.901   4
   0  -4 -19 3160.65 303.568   4
   0   4 -19 3339.05 452.823   4
   0  -4 -20 2057.17 254.233   4
   0   4 -20 1732.83 353.886   4
   0  -4 -21 130.861 156.539   4
   0   4 -21 232.233 257.510   4
   0   4 -22 1761.24 367.690   4
   0  -4 -22 1494.31 247.597   4
   0  -4 -23 21238.6 944.824   4
   0   4 -23 22057.9 1191.98   4
   0   4 -24 36844.6 1641.95   4
   0  -4 -24 36783.2 1387.19   4
   0  -4 -25 3671.14 360.837   4
   0  -4 -26 40420.8 1477.65   4
   0  -4 -27 6726.24 457.682   4
   0  -4 -28 480.379 149.361   4
   0  -4 -29 625.261 158.900   4
   0  -4 -30 3482.25 279.100   4
   0  -5   0-26.5959 267.057   2
   0  -5   1 5395.41 724.303   2
   0  -5  -1 5115.42 699.674   2
   0  -5   2 2289.36 516.504   2
   0  -5  -2 2202.53 497.852   2
   0  -5  -3 18992.3 1375.57   2
   0  -5  -4 32811.3 1874.16   2
   0  -5  -5 42548.6 2227.76   2
   0  -5  -6 280898. 9017.67   2
   0  -5  -7 1876.40 476.633   2
   0  -5  -8 50086.0 2603.99   2
   0  -5  -9 3180.67 647.639   2
   0  -5 -10 90267.9 3956.05   2
   0  -5 -11-26.1878 323.699   2
   0  -5 -12 19776.5 1650.84   2
   0   5 -13 713.575 228.893   4
   0  -5 -13 494.005 113.203   3
   0  -5 -13 383.471 333.752   2
   0  -5 -14 11654.4 566.911   3
   0   5 -14 13118.1 818.977   4
   0  -5 -14 12120.0 1329.10   2
   0   5 -15 1039.75 283.514   4
   0  -5 -15 1353.82 184.104   3
   0  -5 -15 1382.13 179.172   4
   0  -5 -15 1337.70 541.682   2
   0  -5  16 196.364 249.583   1
   0  -5 -16 131.657 99.3770   3
   0  -5 -16 107.590 108.937   4
   0   5 -16 34.7253 220.695   4
   0   5 -17 10657.2 807.156   4
   0  -5 -17 12197.3 588.209   4
   0   5 -18 3652.16 481.875   4
   0  -5 -18 3678.55 312.771   4
   0  -5 -19 5122.96 388.207   4
   0  -5 -20 67569.9 2191.45   4
   0  -5 -21-23.0323 146.663   4
   0  -5 -22 8083.53 507.616   4
   0  -5 -23-88.0338 143.246   4
   0  -5 -24 528.581 179.430   4
   0  -5 -25 3695.16 337.067   4
   0  -5 -26 5561.12 401.523   4
   0  -5 -27 5289.67 380.197   4
   0  -5 -28 6036.23 392.460   4
   0  -5 -29 51.5799 109.581   4
   0  -6   0 147816. 5569.69   2
   0  -6  -1 335.004 319.081   2
   0  -6   1 851.258 414.612   2
   0  -6  -2 23925.8 1717.39   2
   0  -6  -3 174.615 262.401   2
   0  -6  -4 2488.18 609.288   2
   0  -6  -5 2956.29 609.463   2
   0  -6  -6 9334.46 1061.07   2
   0  -6  -7 64734.6 3208.56   2
   0  -6  -8 9434.94 1084.94   2
   0  -6  -9 2082.25 531.123   2
   0  -6 -10 4159.13 747.924   2
   0  -6 -10 3672.42 289.000   3
   0  -6 -11 4956.34 849.405   2
   0  -6 -11 5138.66 361.030   3
   0  -6 -12 3676.18 298.634   3
   0  -6 -12 2757.25 697.789   2
   0  -6 -13 1478.32 470.365   2
   0  -6 -13 1259.10 185.375   3
   0  -6 -14 38.4922 93.5238   3
   0  -6 -14-429.143 347.292   2
   0  -6 -15 400.460 122.807   3
   0  -6 -16 407.734 127.877   4
   0  -6 -16 573.038 146.027   3
   0  -6  16 676.166 391.854   1
   0  -6 -17 12.1922 120.273   4
   0  -6 -18 16126.5 742.042   4
   0  -6 -19 4034.35 343.911   4
   0  -6 -20 495.142 187.516   4
   0  -6 -21 464.232 171.597   4
   0  -6 -22 2011.22 256.164   4
   0  -6 -23 9597.69 551.889   4
   0  -6 -24 7906.26 489.263   4
   0  -6 -25 1610.02 232.545   4
   0  -6 -26 7949.68 465.080   4
   0  -6 -27 2236.76 231.277   4
   0  -6 -28 1539.54 183.090   4
   0  -7   0 25.4648 326.122   2
   0  -7  -1 7916.44 1049.86   2
   0  -7  -2 5760.17 900.102   2
   0  -7  -3 392.482 331.579   2
   0  -7  -4 1579.42 504.469   2
   0  -7  -5 2578.86 260.371   3
   0  -7  -5 2283.83 601.226   2
   0  -7  -6-11.2308 80.9991   3
   0  -7  -6 388.932 330.639   2
   0  -7  -7 1101.34 175.839   3
   0  -7  -7 613.141 421.127   2
   0  -7  -8 4670.86 360.627   3
   0  -7  -8 4352.28 802.673   2
   0  -7  -9 2509.12 264.137   3
   0  -7  -9 1895.67 597.145   2
   0  -7 -10 11376.9 1328.79   2
   0  -7 -10 10128.9 557.537   3
   0  -7 -11 13784.1 1493.39   2
   0  -7 -11 12991.0 653.860   3
   0  -7 -12 4919.05 879.398   2
   0  -7 -12 3693.18 313.322   3
   0  -7 -13 11151.9 592.783   3
   0  -7 -13 8603.22 1224.74   2
   0  -7 -14 504.433 140.320   3
   0  -7 -15-63.1032 98.5642   3
   0  -7 -16 8039.24 498.482   3
   0  -7 -16 8226.37 486.361   4
   0  -7 -17 640.749 170.577   4
   0  -7 -17 568.137 153.636   3
   0  -7 -18 8299.26 499.541   4
   0  -7 -19 1750.94 240.938   4
   0  -7 -20 421.152 162.737   4
   0  -7 -21 92.3093 136.547   4
   0  -7 -22 10540.7 560.517   4
   0  -7 -23 609.372 161.655   4
   0  -7 -24 91.0094 118.133   4
   0  -7 -25 109.597 117.320   4
   0  -7 -26 3401.66 269.472   4
   0  -7 -27 994.568 144.759   4
   0  -8   0 5069.35 401.124   3
   0  -8  -1 29900.8 1202.69   3
   0  -8   1 30526.5 1211.84   3
   0  -8  -2 1720.68 564.302   2
   0  -8  -2 1992.05 242.610   3
   0  -8   2 1727.65 244.750   3
   0  -8  -3 9424.09 571.331   3
   0  -8  -3 11140.6 1337.72   2
   0  -8   3 10573.5 603.405   3
   0  -8  -4 6780.96 1038.51   2
   0  -8  -4 5740.46 429.108   3
   0  -8   4 6800.04 465.849   3
   0  -8   5 2083.58 269.808   3
   0  -8  -5 1178.27 505.899   2
   0  -8  -5 1802.67 243.995   3
   0  -8  -6 1574.46 223.164   3
   0  -8  -6 1335.90 563.543   2
   0  -8  -7 7423.79 492.667   3
   0  -8  -7 9132.87 1218.82   2
   0  -8  -8 1720.72 235.282   3
   0  -8  -8 1098.15 462.305   2
   0  -8  -9 1307.63 539.078   2
   0  -8  -9 1093.36 191.916   3
   0  -8 -10 1614.39 230.602   3
   0  -8 -10 2050.16 709.261   2
   0  -8 -11 28708.4 1148.47   3
   0  -8 -11 25545.7 2290.20   2
   0  -8 -12 3329.31 884.041   2
   0  -8 -12 4277.15 359.014   3
   0  -8 -13 1162.03 203.690   3
   0  -8 -14 70.0992 101.082   3
   0  -8 -15 6186.11 436.338   3
   0  -8 -16 7203.89 455.103   4
   0  -8 -16 7374.42 483.612   3
   0  -8 -17 20545.0 867.187   4
   0  -8 -18 3299.68 315.864   4
   0  -8 -19 47.6360 130.911   4
   0  -8 -20 206.854 136.020   4
   0  -8 -21 1296.74 202.752   4
   0  -8 -22 6893.42 413.038   4
   0  -8 -23 190.888 115.641   4
   0  -8 -24 116.104 102.622   4
   0  -8 -25 310.472 113.458   4
   0  -9   0-42.5100 111.214   3
   0  -9   1 805.540 193.468   3
   0  -9  -1 1022.70 195.804   3
   0  -9   2 2566.33 311.842   3
   0  -9  -2 2708.56 309.702   3
   0  -9  -3 13240.2 724.645   3
   0  -9   3 13625.0 724.358   3
   0  -9  -4 14787.6 768.349   3
   0  -9   4 14511.7 756.172   3
   0  -9   5 15630.1 784.892   3
   0  -9  -5 15523.3 791.529   3
   0  -9  -6 87644.4 2848.01   3
   0  -9  -6 98224.9 4812.10   2
   0  -9  -7 2106.54 270.937   3
   0  -9  -7 1867.35 656.085   2
   0  -9  -8 41096.1 2928.35   2
   0  -9  -8 39052.4 1488.10   3
   0  -9  -9 967.696 657.400   2
   0  -9  -9 554.368 168.424   3
   0  -9 -10 887.775 198.566   3
   0  -9 -10 224.240 619.315   2
   0  -9 -11 1513.49 235.780   3
   0  -9 -12-26.6450 112.855   3
   0  -9 -13 9840.11 578.090   3
   0  -9 -14 310.756 131.695   3
   0  -9 -15 86.6226 122.100   3
   0  -9 -16 4812.13 357.570   4
   0  -9 -16 4911.56 377.728   3
   0  -9 -17 1910.35 233.023   4
   0  -9 -18 3459.37 296.525   4
   0  -9 -19 97.4292 120.738   4
   0  -9 -20 6423.50 387.133   4
   0  -9 -21 1101.10 165.003   4
   0  -9 -22 42.2997 95.7023   4
   0  -9 -23 6562.91 356.181   4
   0  -9 -24 295.711 90.2132   4
   0 -10   0 284354. 8111.57   3
   0 -10  -1 210.110 173.737   3
   0 -10   1 303.593 177.223   3
   0 -10  -2 37988.1 1455.46   3
   0 -10   2 36710.3 1428.37   3
   0 -10  -3 483.447 167.320   3
   0 -10   3 490.614 144.633   3
   0 -10  -4 13691.7 734.844   3
   0 -10   4 12831.4 694.099   3
   0 -10   5 25588.9 1061.23   3
   0 -10  -5 24930.9 1087.81   3
   0 -10  -6 4023.12 379.844   3
   0 -10  -7 15999.2 810.891   3
   0 -10  -8 10221.1 615.777   3
   0 -10  -9 1693.88 251.176   3
   0 -10 -10 524.713 173.145   3
   0 -10 -11 1260.62 219.936   3
   0 -10 -12 134.415 117.867   3
   0 -10 -13 8684.27 533.315   3
   0 -10 -14 6856.77 450.414   3
   0 -10 -15 51.6585 116.208   3
   0 -10 -15 67.0104 119.623   4
   0 -10 -16 125.187 129.658   4
   0 -10 -17 173.359 116.975   4
   0 -10 -18 511.869 129.664   4
   0 -10 -19 348.430 105.491   4
   0 -10 -20 294.124 101.008   4
   0 -10 -21 1251.76 145.752   4
   0 -10 -22 667.481 104.912   4
   0 -11   0-79.4695 104.405   3
   0 -11  -1 122.388 120.483   3
   0 -11   1 100.934 109.350   3
   0 -11   2 725.000 162.088   3
   0 -11  -2 889.180 190.899   3
   0 -11  -3 11233.4 631.062   3
   0 -11   3 10519.8 587.888   3
   0 -11   4 221.724 98.4734   3
   0 -11  -4 248.623 125.078   3
   0 -11  -5 3657.62 347.094   3
   0 -11  -6 4095.63 360.518   3
   0 -11  -7 914.971 188.120   3
   0 -11  -8 20.4103 113.134   3
   0 -11  -9 8175.64 510.724   3
   0 -11 -10 1504.44 222.977   3
   0 -11 -11 235.760 127.350   3
   0 -11 -12 787.565 167.536   3
   0 -11 -13 289.089 123.561   3
   0 -11 -14 101.634 105.373   4
   0 -11 -15 49.3615 96.8582   4
   0 -11 -16 112.130 85.0803   4
   0 -11 -17 651.278 123.797   4
   0 -11 -18 4748.83 274.320   4
   0 -11 -19 704.247 109.683   4
   0 -12   0 6392.33 410.499   3
   0 -12  -1 102.937 91.7352   3
   0 -12   1 240.277 111.685   3
   0 -12  -2 5030.30 360.629   3
   0 -12   2 4304.34 320.430   3
   0 -12   3 993.974 147.883   3
   0 -12  -3 1278.97 190.899   3
   0 -12  -4 367.276 130.657   3
   0 -12  -5 3299.54 295.322   3
   0 -12  -6 2075.12 234.844   3
   0 -12  -7 511.461 134.977   3
   0 -12  -8 1323.73 186.696   3
   0 -12  -9 2634.22 256.209   3
   0 -12 -10 8099.78 449.587   3
   0 -12 -11 139.336 98.2556   3
   0 -12 -12 1430.34 160.935   4
   0 -12 -13 934.154 133.409   4
   0 -12 -14 61.6743 75.6802   4
   0 -12 -15 51.8934 71.0764   4
   0 -12 -16 188.835 74.3496   4
   0 -13   0 18.5206 60.8227   3
   0 -13  -1 406.636 96.5524   3
   0 -13   1 86.2532 50.2695   3
   0 -13  -2 676.182 114.269   3
   0 -13  -3 134.470 78.4523   3
   0 -13  -4 2850.49 230.119   3
   0 -13  -5 3136.81 239.576   3
   0 -13  -6 3792.00 266.739   3
   0 -13  -7 67.0326 68.8209   3
   0 -13  -8 638.613 113.945   3
   0 -13 -10 1459.63 137.376   4
   0 -13 -11 251.893 68.4893   4
   1   0   0 14.7755 27.3326   1
  -1   0   1 1159.18 80.1927   2
   1   0   1 990.740 96.3124   1
   1   0  -1 1102.94 67.4828   1
   1   0   2 611.656 96.8322   1
   1   0   3 458511. 12448.5   1
   1   0   4 25288.5 904.984   1
  -1   0   5 999999. 26680.7   1
   1   0   5 985174. 26862.3   1
   1   0   6 29820.6 1110.44   1
  -1   0   6 30808.3 979.624   1
  -1   0   7 77008.8 2309.40   1
   1   0   7 80397.0 2473.55   1
  -1   0   8 35113.5 1210.81   1
   1   0   8 35750.2 1342.73   1
   1   0   9 9122.66 576.472   1
  -1   0   9 8974.19 486.883   1
   1   0  10 5478.72 454.947   1
   1   0 -11 73634.0 2398.83   2
   1   0  11 71635.8 2508.75   1
   1   0  12 50647.5 1990.13   1
   1   0 -12 53170.4 1889.92   2
   1   0  13 126349. 4095.02   1
   1   0 -13 126267. 3986.23   2
   1   0  14 2070.11 346.882   1
  -1   0 -14 1642.89 362.027   2
  -1   0 -15 5955.20 660.863   2
   1   0  15 5586.33 584.855   1
  -1   0 -16 27677.0 1580.20   2
  -1   0 -17 2338.51 508.371   2
   1   0 -17 3657.40 306.841   4
  -1   0 -17 2861.70 266.829   4
   1   0 -18 28693.2 1107.44   4
  -1   0 -18 27026.1 1079.76   4
  -1   0 -18 27726.4 1730.03   2
  -1   0 -19 1013.99 199.143   4
  -1   0 -19 550.278 257.872   2
   1   0 -19 990.838 206.468   4
  -1   0 -20 4000.79 362.834   4
   1   0 -20 3951.81 373.435   4
  -1   0 -21 1416.13 245.581   4
   1   0 -21 1316.19 240.589   4
   1   0 -22 9978.63 642.783   4
  -1   0 -22 9958.52 631.190   4
  -1   0 -23 583.412 207.187   4
   1   0 -23 602.381 218.627   4
  -1   0 -24 338.943 186.260   4
   1   0 -24 516.173 214.448   4
  -1   0 -25 4492.54 444.975   4
   1   0 -25 4432.06 465.708   4
   1   0 -26 9490.34 641.302   4
  -1   0 -26 7822.77 597.434   4
   1   0 -27 1223.96 282.343   4
  -1   0 -27 1410.07 279.131   4
   1   0 -28 1683.58 292.288   4
  -1   0 -28 1348.01 255.359   4
   1   0 -29 145.304 177.505   4
  -1   0 -29 163.929 154.774   4
  -1   0 -30 2354.95 279.148   4
   1   0 -30 2894.05 329.139   4
   1   0 -31 695.725 187.605   4
  -1  -1 -30 1919.33 257.412   4
   1   1 -30 2110.66 288.665   4
   1   1 -29 725.341 215.571   4
  -1  -1 -29 742.945 187.400   4
  -1  -1 -28 223.353 163.513   4
   1   1 -28 268.223 185.016   4
   1   1 -27 3133.10 396.933   4
  -1  -1 -27 2464.76 318.567   4
  -1  -1 -26 6076.09 495.610   4
   1   1 -26 6536.60 574.583   4
   1   1 -25 1482.55 304.151   4
  -1  -1 -25 1262.89 241.870   4
  -1  -1 -24 4866.52 427.780   4
   1   1 -24 3935.51 459.286   4
  -1  -1 -23 3542.25 376.405   4
   1   1 -23 4349.21 449.050   4
   1   1 -22 4196.11 430.368   4
  -1  -1 -22 3468.94 360.306   4
   1   1 -21 18202.4 932.400   4
  -1  -1 -21 16947.4 819.205   4
   1   1 -20 6759.90 514.017   4
  -1  -1 -20 6160.35 439.592   4
   1   1 -19 3582.26 364.510   4
  -1  -1 -19 3194.15 682.353   2
  -1  -1 -19 3537.28 314.347   4
  -1  -1 -18 547.383 326.842   2
  -1  -1 -18 414.083 145.423   4
   1  -1  18 430.877 229.709   1
   1   1 -18 594.831 181.652   4
  -1  -1 -17 20286.8 814.969   4
  -1  -1 -17 17922.0 1409.65   2
   1  -1  17 18327.0 1192.47   1
   1   1 -17 21077.9 896.553   4
  -1  -1 -16 16221.1 1248.86   2
   1   1 -16 15382.9 721.033   4
   1  -1  16 16532.3 1051.03   1
  -1  -1 -15 9182.18 892.975   2
   1  -1  15 10033.5 765.631   1
  -1  -1 -14 5951.90 677.023   2
   1  -1  14 6235.08 574.311   1
   1  -1  13 33575.5 1472.78   1
  -1  -1 -13 33035.8 1674.71   2
  -1  -1 -12 16058.0 1032.17   2
   1  -1  12 16412.1 891.666   1
   1  -1  11 16364.6 856.881   1
  -1  -1 -11 15816.4 982.844   2
  -1  -1 -10 26709.6 1290.70   2
   1  -1  10 25655.8 1126.08   1
   1  -1   9 18580.7 872.405   1
  -1  -1  -9 17175.8 949.585   2
  -1  -1  -8 144481. 4380.41   2
   1  -1   8 138757. 4236.67   1
  -1  -1  -7 51416.0 1862.24   2
  -1  -1  -6 94578.2 2995.08   2
  -1  -1  -5 174964. 5111.31   2
  -1  -1  -4 39102.2 1401.06   2
  -1  -1  -3 20228.6 842.317   2
  -1  -1  -2 249999. 7014.81   2
  -1  -1  -1 120418. 3550.66   2
  -1  -1   0 245884. 6921.18   2
  -1  -1   1 132757. 3914.70   2
   1  -1  -2 247436. 6862.55   2
  -1  -1   2 252853. 6998.90   2
   1  -1  -3 19819.9 733.100   2
  -1  -1   3 21073.8 812.115   2
   1  -1  -4 40259.7 1320.99   2
   1  -1  -5 178556. 5057.26   2
   1   1   6 88766.4 2863.04   1
   1  -1  -6 95405.9 2801.54   2
   1  -1  -7 52084.6 1703.51   2
   1   1   7 48372.0 1766.05   1
  -1  -1   8 143075. 4108.45   1
   1  -1  -8 143996. 4246.89   2
   1   1   8 142185. 4340.74   1
  -1  -1   9 18612.6 757.474   1
   1  -1  -9 17219.7 854.900   2
  -1  -1  10 28732.0 1059.20   1
   1  -1 -10 25331.5 1153.63   2
  -1  -1  11 17774.6 806.419   1
   1  -1 -11 15878.5 888.906   2
   1  -1 -12 16118.5 947.848   2
  -1  -1  12 18929.6 877.911   1
  -1  -1  13 38657.8 1503.50   1
   1  -1 -13 36066.3 1636.04   2
  -1  -1  14 6427.99 525.737   1
   1  -1 -16 17417.0 724.753   4
  -1   1 -17 20380.5 884.479   4
   1  -1 -17 20076.6 831.206   4
  -1   1 -18 677.904 190.591   4
   1  -1 -18 491.896 149.522   4
  -1   1 -18 381.851 260.384   2
   1  -1 -19 3267.30 313.597   4
  -1   1 -19 3279.61 572.163   2
  -1   1 -19 3367.16 347.428   4
  -1   1 -20 7090.55 522.320   4
   1  -1 -20 7280.24 481.187   4
   1  -1 -21 17474.9 842.619   4
  -1   1 -21 17273.0 890.680   4
  -1   1 -22 4011.30 421.478   4
   1  -1 -22 4026.45 391.480   4
   1  -1 -23 3918.77 392.816   4
  -1   1 -23 3776.15 427.010   4
   1  -1 -24 4145.97 416.775   4
  -1   1 -24 4863.94 468.951   4
  -1   1 -25 1087.05 273.891   4
   1  -1 -25 1184.68 267.345   4
   1  -1 -26 6507.00 524.280   4
  -1   1 -26 5949.53 522.875   4
   1  -1 -27 3028.55 365.820   4
  -1   1 -27 2824.03 368.625   4
  -1   1 -28 182.111 198.218   4
   1  -1 -28 328.127 210.582   4
  -1   1 -29 504.540 186.826   4
   1  -1 -29 980.285 224.584   4
   1  -1 -30 2200.65 285.318   4
   1  -1 -31 2690.68 280.958   4
  -1  -2 -30 579.516 151.993   4
  -1  -2 -29 71.1286 142.832   4
   1   2 -29-90.0347 180.705   4
  -1  -2 -28 2029.56 267.173   4
   1   2 -28 2392.91 352.941   4
   1   2 -27 688.434 244.426   4
  -1  -2 -27 947.828 214.890   4
  -1  -2 -26 988.403 217.331   4
   1   2 -26 1039.98 301.097   4
  -1  -2 -25 2515.56 315.659   4
   1   2 -25 2905.74 424.312   4
  -1  -2 -24 3252.60 359.430   4
   1   2 -24 3623.17 461.663   4
  -1  -2 -23 1569.10 249.475   4
   1   2 -23 1775.48 356.808   4
   1   2 -22 169.805 207.493   4
  -1  -2 -22 145.334 146.046   4
  -1  -2 -21 7648.25 500.037   4
   1   2 -21 8675.87 634.697   4
   1   2 -20 12810.0 778.916   4
  -1  -2 -20 12458.5 635.134   4
   1  -2  20 10896.1 994.070   1
  -1  -2 -19 25591.0 997.739   4
   1  -2  19 22803.1 1451.03   1
  -1  -2 -19 26978.2 2044.24   2
   1   2 -19 25310.3 1147.20   4
   1  -2  18 23970.7 1458.10   1
  -1  -2 -18 27705.4 1024.62   4
  -1  -2 -18 26718.6 1964.39   2
   1   2 -18 27227.1 1168.59   4
   1   2 -17 885.061 223.151   4
   1  -2  17 561.686 216.208   1
  -1  -2 -17 930.603 151.400   4
  -1  -2 -17 354.524 240.363   2
   1   2 -16 2906.24 302.808   4
  -1  -2 -16 1839.96 467.352   2
  -1  -2 -16 2580.29 222.063   4
   1  -2  16 2512.88 405.757   1
   1  -2  15 4934.05 534.779   1
  -1  -2 -15 4262.05 686.831   2
  -1  -2 -14 6353.82 777.843   2
   1  -2  14 7173.96 617.797   1
  -1  -2 -13 22168.0 1460.56   2
   1  -2  13 21990.1 1146.73   1
   1  -2  12 42057.1 1730.88   1
  -1  -2 -12 41723.7 2050.98   2
  -1  -2 -11 52285.0 2306.37   2
   1  -2  11 50534.9 1963.93   1
  -1  -2 -10 33619.1 1690.59   2
  -1  -2  -9 5379.20 585.198   2
  -1  -2  -8 2651.89 402.181   2
  -1  -2  -7 203708. 6232.72   2
  -1  -2  -6 59579.9 2267.37   2
  -1  -2  -5 17243.6 959.290   2
  -1  -2  -4 4905.56 479.865   2
  -1  -2  -3 76359.4 2653.07   2
  -1  -2  -2 238509. 7015.04   2
  -1  -2  -1 98784.9 3255.55   2
  -1  -2   0 65189.8 2346.04   2
   1  -2  -1 98420.5 3117.12   2
  -1  -2   1 99614.9 3286.96   2
   1  -2  -2 230143. 6710.32   2
  -1  -2   2 236475. 6842.04   2
  -1  -2   3 77406.5 2536.80   2
   1  -2  -3 70074.9 2398.48   2
   1  -2  -4 4309.87 386.535   2
  -1  -2   4 4456.82 430.769   2
   1  -2  -5 18589.0 915.553   2
   1  -2  -6 59277.7 2130.41   2
   1  -2  -7 207786. 6184.39   2
   1  -2  -8 2913.38 379.076   2
   1  -2  -9 6148.02 545.234   2
   1  -2 -10 36369.8 1624.31   2
  -1  -2  11 50751.0 1805.14   1
   1  -2 -11 50201.5 2090.39   2
   1  -2 -12 45319.6 1960.90   2
  -1  -2  12 43175.0 1634.98   1
   1  -2 -13 22284.9 1336.57   2
  -1  -2  13 26651.6 1142.18   1
  -1  -2  14 7767.18 571.778   1
   1  -2 -16 2611.56 237.151   4
   1  -2 -17 979.605 170.757   4
  -1   2 -17 884.326 209.839   4
   1  -2 -18 28940.9 1075.60   4
  -1   2 -18 27290.5 1203.53   4
  -1   2 -19 25610.3 1156.23   4
   1  -2 -19 25100.0 1013.68   4
  -1   2 -20 11866.5 1154.59   2
  -1   2 -20 13625.9 799.126   4
   1  -2 -20 13006.2 669.553   4
  -1   2 -21 7605.72 596.338   4
   1  -2 -21 7867.96 513.094   4
  -1   2 -22-139.315 198.246   4
   1  -2 -22 23.8904 154.253   4
  -1   2 -23 1658.51 321.333   4
   1  -2 -23 1731.56 278.026   4
  -1   2 -24 3380.91 430.372   4
   1  -2 -24 3421.35 364.822   4
  -1   2 -25 2036.98 370.631   4
   1  -2 -25 3147.00 353.631   4
  -1   2 -26 686.947 216.029   4
   1  -2 -26 808.928 225.304   4
  -1   2 -27 419.902 211.819   4
   1  -2 -27 546.535 203.052   4
  -1   2 -28 1850.67 303.241   4
   1  -2 -28 2054.24 287.759   4
   1  -2 -29-166.236 159.838   4
   1  -2 -30 365.906 156.594   4
   1  -2 -31 1711.90 220.108   4
  -1  -3 -29 881.151 193.181   4
  -1  -3 -28 2030.46 256.061   4
   1   3 -27 971.285 265.259   4
  -1  -3 -27 902.767 204.819   4
   1   3 -26 4971.31 523.127   4
  -1  -3 -26 4348.03 389.470   4
   1   3 -25 2372.29 399.488   4
  -1  -3 -25 2929.07 322.202   4
   1   3 -24 8282.06 682.588   4
  -1  -3 -24 7496.92 510.704   4
   1   3 -23 22783.9 1175.44   4
  -1  -3 -23 19176.2 891.072   4
   1   3 -22 755.751 291.695   4
  -1  -3 -22 750.399 180.484   4
   1   3 -21 663.297 245.749   4
  -1  -3 -21 734.773 184.662   4
  -1  -3 -20 5322.87 386.976   4
   1   3 -20 5260.97 527.714   4
   1  -3  19 11982.6 1023.13   1
   1   3 -19 12575.2 798.460   4
  -1  -3 -19 12703.9 620.853   4
  -1  -3 -18 4447.98 869.382   2
   1  -3  18 3200.40 511.533   1
   1   3 -18 3404.74 402.080   4
  -1  -3 -18 3234.60 285.024   4
   1   3 -17 413.243 216.338   4
  -1  -3 -17 734.602 157.765   4
  -1  -3 -17 402.496 283.134   2
   1  -3  17 452.748 203.562   1
  -1  -3 -16 7061.89 972.622   2
  -1  -3 -16 8028.82 422.808   4
   1  -3  16 8167.10 744.644   1
   1   3 -16 7544.42 549.728   4
   1  -3  15 2859.13 433.797   1
  -1  -3 -15 2461.43 606.589   2
   1   3 -15 2523.39 310.037   4
  -1  -3 -14 10415.0 1129.97   2
   1  -3  14 9505.57 791.469   1
   1  -3  13 23065.4 1296.55   1
  -1  -3 -13 25898.5 1748.02   2
  -1  -3 -12 2262.53 531.120   2
  -1  -3 -11 29499.8 1790.19   2
  -1  -3 -10 41395.5 2139.86   2
  -1  -3  -9 3646.15 578.104   2
  -1  -3  -8 1206.74 354.084   2
  -1  -3  -7 2312.27 449.882   2
  -1  -3  -6 4658.33 581.151   2
  -1  -3  -5 18526.5 1185.43   2
  -1  -3  -4 14949.8 1033.01   2
  -1  -3  -3 4975.00 591.087   2
  -1  -3  -2 62409.1 2528.27   2
  -1  -3  -1 4082.67 517.864   2
  -1  -3   0 77387.3 2901.67   2
  -1  -3   1 4245.73 521.058   2
   1  -3  -1 4163.39 475.943   2
   1  -3  -2 58332.8 2251.12   2
  -1  -3   2 59820.7 2386.17   2
   1  -3  -3 4331.93 484.298   2
  -1  -3   3 4377.97 535.093   2
   1  -3  -4 14470.0 918.227   2
  -1  -3   4 17609.2 1050.84   2
   1  -3  -5 15328.1 935.226   2
   1  -3  -6 5574.78 556.456   2
   1  -3  -7 2192.02 365.842   2
   1  -3  -8 1852.66 349.174   2
   1  -3  -9 3687.07 491.126   2
   1  -3 -10 42038.4 1966.84   2
   1  -3 -11 30419.6 1644.17   2
   1  -3 -12 2214.98 422.601   2
  -1  -3  13 24915.7 1208.11   1
   1  -3 -13 25599.6 1540.50   2
  -1  -3  14 10561.1 721.245   1
   1  -3 -15 2878.75 237.001   4
  -1   3 -16 8227.98 598.024   4
   1  -3 -16 8272.16 443.331   4
  -1   3 -17 901.998 257.229   4
   1  -3 -17 671.278 145.789   4
  -1   3 -18 3638.51 416.206   4
   1  -3 -18 3016.89 275.198   4
  -1   3 -19 12773.8 801.463   4
   1  -3 -19 11723.9 605.876   4
   1  -3 -20 5325.56 407.683   4
  -1   3 -20 5835.30 545.763   4
  -1   3 -21 547.429 244.172   4
   1  -3 -21 862.749 205.307   4
   1  -3 -22 678.119 191.795   4
  -1   3 -22 596.864 252.556   4
   1  -3 -23 20122.1 939.916   4
  -1   3 -23 21964.1 1145.28   4
  -1   3 -24 7567.48 653.740   4
   1  -3 -24 7985.56 543.513   4
   1  -3 -25 2834.95 338.186   4
  -1   3 -25 2806.44 400.507   4
   1  -3 -26 4791.60 411.251   4
  -1   3 -26 4750.51 480.028   4
   1  -3 -27 881.494 210.861   4
   1  -3 -28 2816.90 311.443   4
   1  -3 -29 994.526 199.216   4
   1  -3 -30 695.778 162.026   4
  -1  -4 -29 833.264 168.231   4
  -1  -4 -28 686.337 176.466   4
  -1  -4 -27 4944.91 382.040   4
  -1  -4 -26 914.896 200.084   4
  -1  -4 -25 4309.45 371.795   4
   1   4 -24 1089.64 331.428   4
  -1  -4 -24 998.520 215.538   4
   1   4 -23 29948.3 1415.27   4
  -1  -4 -23 25936.8 1091.46   4
   1   4 -22 5422.37 585.859   4
  -1  -4 -22 5302.42 403.908   4
  -1  -4 -21 9134.65 535.676   4
   1   4 -21 9580.90 768.630   4
  -1  -4 -20 9315.33 533.961   4
   1   4 -20 9364.66 738.921   4
   1  -4  19 13818.0 1154.68   1
   1   4 -19 14470.1 929.085   4
  -1  -4 -19 13942.4 668.851   4
  -1  -4 -18 31846.3 1156.81   4
  -1  -4 -18 31167.1 2466.60   2
   1   4 -18 32522.9 1462.77   4
   1  -4  18 28248.8 1689.98   1
  -1  -4 -17 12139.4 1438.78   2
  -1  -4 -17 12158.4 572.891   4
   1   4 -17 11404.6 772.813   4
   1  -4  17 10008.3 926.823   1
  -1  -4 -16 3384.88 273.703   4
   1  -4  16 2469.69 460.823   1
   1   4 -16 2948.17 386.450   4
  -1  -4 -16 1935.40 612.727   2
  -1  -4 -15 19223.1 757.857   4
   1   4 -15 18367.8 978.655   4
  -1  -4 -15 20620.6 1778.60   2
   1  -4  15 20244.8 1304.77   1
   1  -4  14 35139.6 1822.39   1
  -1  -4 -14 36829.2 1202.16   4
   1   4 -14 33579.5 1442.27   4
  -1  -4 -14 36245.2 2422.76   2
  -1  -4 -13 82933.0 3893.61   2
  -1  -4 -12 1431.40 467.432   2
  -1  -4 -11 11900.5 1220.64   2
  -1  -4 -10 65468.1 3168.02   2
  -1  -4  -9 10525.6 1082.63   2
  -1  -4  -8 28851.5 1817.67   2
  -1  -4  -7 35173.4 2002.82   2
  -1  -4  -6 45447.4 2306.59   2
  -1  -4  -5 4414.06 669.940   2
  -1  -4  -4 10652.2 993.556   2
  -1  -4  -3 12098.8 1031.16   2
  -1  -4  -2 26809.8 1573.37   2
  -1  -4  -1 105546. 3918.83   2
  -1  -4   0 1334.62 378.862   2
  -1  -4   1 102491. 3847.21   2
   1  -4  -1 106379. 3799.25   2
  -1  -4   2 27222.8 1582.83   2
   1  -4  -2 27778.5 1518.30   2
  -1  -4   3 13703.5 1050.80   2
   1  -4  -3 11371.4 923.947   2
   1  -4  -4 9854.86 831.498   2
  -1  -4   4 11373.7 986.566   2
   1  -4  -5 3097.56 485.208   2
   1  -4  -6 38165.3 1856.46   2
   1  -4  -7 31079.9 1632.62   2
   1  -4  -8 24918.3 1451.31   2
   1  -4  -9 10164.5 900.727   2
   1  -4 -10 65194.0 2810.75   2
   1  -4 -11 11830.6 1016.56   2
   1  -4 -12 1068.88 381.291   2
   1  -4 -14 35355.3 1220.05   3
   1  -4 -14 34742.1 1185.30   4
   1  -4 -15 20539.0 800.083   4
  -1   4 -15 20089.4 1052.93   4
  -1   4 -16 2844.65 409.504   4
   1  -4 -16 3035.14 262.682   4
   1  -4 -17 12086.5 585.741   4
  -1   4 -17 11745.3 790.616   4
   1  -4 -18 31631.4 1159.21   4
  -1   4 -18 29428.6 1436.34   4
   1  -4 -19 13873.1 673.633   4
  -1   4 -19 14023.9 912.144   4
  -1   4 -20 9895.42 758.083   4
   1  -4 -20 9210.40 536.532   4
   1  -4 -21 9430.63 557.825   4
  -1   4 -21 9796.06 765.142   4
   1  -4 -22 5730.91 440.716   4
  -1   4 -22 5594.58 576.973   4
   1  -4 -23 27125.8 1110.98   4
   1  -4 -24 1246.32 242.283   4
   1  -4 -25 4887.82 406.474   4
   1  -4 -26 1130.04 227.917   4
   1  -4 -27 5023.21 394.074   4
   1  -4 -28 764.036 171.269   4
   1  -4 -29 880.828 182.773   4
   1  -4 -30 2519.71 248.685   4
  -1  -5 -28 733.666 155.986   4
  -1  -5 -27 350.379 131.129   4
  -1  -5 -26 9098.41 512.635   4
  -1  -5 -25 1518.13 227.354   4
  -1  -5 -24 6322.25 442.260   4
  -1  -5 -23 2393.69 277.084   4
  -1  -5 -22 3026.34 314.451   4
  -1  -5 -21 15209.0 723.958   4
  -1  -5 -20 38664.4 1391.46   4
  -1  -5 -19 550.520 165.918   4
   1   5 -19 420.278 274.099   4
   1   5 -18 1150.55 300.477   4
  -1  -5 -18 1445.52 215.424   4
   1  -5  18 1423.64 449.528   1
  -1  -5 -17 46069.1 3157.62   2
  -1  -5 -17 46463.1 1561.01   4
   1   5 -17 46079.8 1921.95   4
   1  -5  17 45956.6 2335.95   1
   1  -5  16 16762.4 1266.67   1
   1   5 -16 15390.8 955.224   4
  -1  -5 -16 15599.8 688.474   4
  -1  -5 -16 15696.9 693.059   3
  -1  -5 -16 16204.9 1776.21   2
  -1  -5 -15 12059.6 1467.45   2
  -1  -5 -15 12368.4 591.417   3
   1   5 -15 11221.9 783.374   4
  -1  -5 -15 13292.7 589.774   4
   1  -5  15 12905.5 1108.89   1
  -1  -5 -14 1453.07 574.510   2
   1   5 -14 1612.89 330.098   4
  -1  -5 -14 1685.13 192.601   3
  -1  -5 -13 1257.48 524.264   2
   1   5 -13 1545.07 284.977   4
  -1  -5 -13 1183.33 156.943   3
   1   5 -12 6644.81 524.726   4
  -1  -5 -12 5477.48 957.085   2
  -1  -5 -11 67499.0 3547.51   2
  -1  -5 -10 11929.1 1315.42   2
  -1  -5  -9 2099.64 583.377   2
  -1  -5  -8 1991.82 550.352   2
  -1  -5  -7 51229.6 2737.02   2
  -1  -5  -6 97253.8 4117.64   2
  -1  -5  -5 4219.99 688.804   2
  -1  -5  -4 11067.9 1091.54   2
  -1  -5  -3 42732.6 2281.20   2
  -1  -5  -2 8296.66 904.429   2
  -1  -5  -1 5768.55 752.780   2
  -1  -5   0 71851.0 3160.65   2
  -1  -5   1 6330.13 803.617   2
   1  -5  -1 6507.72 785.478   2
  -1  -5   2 9032.85 967.666   2
   1  -5  -2 10704.9 994.426   2
   1  -5  -3 43011.1 2234.32   2
  -1  -5   3 46769.6 2388.50   2
   1  -5  -4 12332.3 1080.32   2
  -1  -5   4 12441.2 1140.46   2
   1  -5  -5 3427.11 560.935   2
   1  -5  -6 91370.2 3641.80   2
   1  -5  -7 47444.4 2340.24   2
   1  -5  -8 1198.68 378.891   2
   1  -5  -9 1674.01 442.156   2
   1  -5 -10 9724.61 977.421   2
   1  -5 -11 60425.2 2820.85   2
   1  -5 -12 6294.16 379.861   3
   1  -5 -12 5489.67 772.354   2
   1  -5 -13 971.274 156.603   3
   1  -5 -14 1473.14 192.718   3
   1  -5 -15 12183.2 571.071   4
   1  -5 -15 12199.0 596.299   3
   1  -5 -16 16305.9 711.402   4
   1  -5 -17 46105.3 1566.09   4
   1  -5 -18 1305.25 207.409   4
   1  -5 -19 633.821 167.889   4
   1  -5 -20 41248.2 1474.37   4
   1  -5 -21 14796.3 727.181   4
   1  -5 -22 2764.71 310.743   4
   1  -5 -23 2038.72 272.206   4
   1  -5 -24 5944.48 438.594   4
   1  -5 -25 1310.18 227.468   4
   1  -5 -26 8971.17 527.882   4
   1  -5 -27 303.243 153.994   4
   1  -5 -28 766.163 171.543   4
   1  -5 -29 77.9830 110.992   4
  -1  -6 -27 973.967 158.300   4
  -1  -6 -26 2744.34 264.009   4
  -1  -6 -25 13436.0 631.236   4
  -1  -6 -24 2032.91 244.453   4
  -1  -6 -23 13938.4 677.489   4
  -1  -6 -22 4816.90 369.632   4
  -1  -6 -21 24399.3 991.639   4
  -1  -6 -20 2726.85 282.495   4
  -1  -6 -19 258.264 157.268   4
  -1  -6 -18 37370.2 1341.59   4
  -1  -6 -17 11619.7 595.187   3
  -1  -6 -17 12027.9 597.044   4
   1  -6  17 10984.3 1114.89   1
  -1  -6 -16 1603.91 785.125   2
  -1  -6 -16 1917.60 225.307   3
  -1  -6 -16 2270.54 241.063   4
   1  -6  16 2465.42 582.709   1
  -1  -6 -15 6756.71 1165.05   2
  -1  -6 -15 7647.23 463.380   3
  -1  -6 -14-54.1668 397.634   2
  -1  -6 -14 604.929 136.167   3
  -1  -6 -13 21825.6 892.657   3
  -1  -6 -13 22577.2 2038.70   2
  -1  -6 -12 2826.76 268.070   3
  -1  -6 -12 1612.05 514.903   2
  -1  -6 -11 2084.28 231.224   3
  -1  -6 -11 1739.51 574.595   2
  -1  -6 -10 4421.41 854.689   2
  -1  -6 -10 3998.20 315.076   3
  -1  -6  -9 1929.90 627.179   2
  -1  -6  -8 49922.5 2907.55   2
  -1  -6  -7 18133.4 1605.11   2
  -1  -6  -6 8773.88 1081.17   2
  -1  -6  -5 12702.4 1272.20   2
  -1  -6  -4 61446.1 3082.73   2
  -1  -6  -3 1870.26 532.317   2
  -1  -6  -2 8716.30 1023.75   2
  -1  -6  -1 20216.2 1597.60   2
  -1  -6   0 22160.2 1678.95   2
  -1  -6   1 20467.6 1608.38   2
  -1  -6   2 9620.06 1096.40   2
   1  -6  -2 9480.06 1026.83   2
   1  -6  -3 1711.94 476.497   2
  -1  -6   3 1578.13 491.754   2
   1  -6  -4 64884.6 3099.29   2
   1  -6  -5 14528.6 1296.72   2
   1  -6  -6 8418.91 990.714   2
   1  -6  -7 15412.7 1332.34   2
   1  -6  -8 46492.3 2553.83   2
   1  -6  -9 2158.65 223.152   3
   1  -6  -9 2129.31 554.488   2
   1  -6 -10 3715.53 669.137   2
   1  -6 -10 3736.05 295.140   3
   1  -6 -11 2830.13 600.844   2
   1  -6 -11 2608.90 252.913   3
   1  -6 -12 3456.06 300.860   3
   1  -6 -13 22140.7 905.048   3
   1  -6 -14 265.312 108.112   3
   1  -6 -15 8300.58 463.099   4
   1  -6 -15 7948.51 480.800   3
   1  -6 -16 2441.78 261.146   4
   1  -6 -17 11966.3 605.971   4
   1  -6 -18 37483.0 1353.37   4
   1  -6 -19 334.133 161.772   4
   1  -6 -20 3082.11 308.614   4
   1  -6 -21 24806.7 1014.71   4
   1  -6 -22 4392.87 370.075   4
   1  -6 -23 14466.1 710.459   4
   1  -6 -24 1988.24 253.181   4
   1  -6 -25 14245.0 673.125   4
   1  -6 -26 3079.42 282.023   4
   1  -6 -27 1108.56 174.455   4
   1  -6 -28 391.792 124.220   4
  -1  -7 -26 345.373 120.694   4
  -1  -7 -25 1182.01 172.265   4
  -1  -7 -24 679.237 156.887   4
  -1  -7 -23 821.861 178.548   4
  -1  -7 -22 652.380 156.662   4
  -1  -7 -21-70.6533 128.878   4
  -1  -7 -20 3040.79 291.354   4
  -1  -7 -19 4049.16 337.100   4
  -1  -7 -18 408.094 152.207   4
  -1  -7 -17 4270.72 345.484   3
  -1  -7 -17 4596.61 352.792   4
   1  -7  16 18285.9 1543.51   1
  -1  -7 -16 20054.0 827.514   4
  -1  -7 -16 18276.3 829.935   3
  -1  -7 -15 4990.84 1033.00   2
  -1  -7 -15 3978.21 334.777   3
  -1  -7 -14 3591.40 957.458   2
  -1  -7 -14 2972.96 288.976   3
  -1  -7 -13 2015.01 237.133   3
  -1  -7 -13 2881.88 817.072   2
  -1  -7 -12 6912.33 456.217   3
  -1  -7 -12 6282.91 1085.59   2
  -1  -7 -11 3298.97 312.940   3
  -1  -7 -11 3136.06 740.780   2
  -1  -7 -10 1914.85 631.536   2
  -1  -7 -10 1741.06 226.150   3
  -1  -7  -9 5986.24 429.567   3
  -1  -7  -9 6338.34 1032.44   2
  -1  -7  -8 21128.7 1878.82   2
  -1  -7  -8 22130.7 951.078   3
  -1  -7  -7 6083.01 434.580   3
  -1  -7  -7 6307.07 1006.90   2
  -1  -7  -6 9184.82 1178.95   2
  -1  -7  -6 8408.22 523.648   3
  -1  -7  -5 3834.51 333.385   3
  -1  -7  -5 3796.64 783.514   2
  -1  -7  -4 4866.20 380.369   3
  -1  -7  -4 4758.82 816.326   2
  -1  -7  -3 4251.96 821.404   2
  -1  -7  -2 21928.1 1813.29   2
  -1  -7  -1 6793.79 972.497   2
  -1  -7   0 1865.78 572.017   2
  -1  -7   1 8133.28 1088.13   2
  -1  -7   2 20606.8 1756.43   2
   1  -7  -4 4621.54 795.623   2
   1  -7  -5 4072.67 747.866   2
   1  -7  -5 3898.74 305.946   3
   1  -7  -6 8929.05 1076.53   2
   1  -7  -6 8234.51 471.596   3
   1  -7  -7 5214.46 854.096   2
   1  -7  -7 6377.86 406.632   3
   1  -7  -8 21838.8 899.804   3
   1  -7  -8 24727.7 1890.45   2
   1  -7  -9 6267.03 413.542   3
   1  -7  -9 7708.11 1026.05   2
   1  -7 -10 2091.08 231.881   3
   1  -7 -10 2516.23 630.057   2
   1  -7 -11 2875.52 279.444   3
   1  -7 -12 7434.32 481.240   3
   1  -7 -13 2327.27 261.214   3
   1  -7 -14 2970.48 292.027   3
   1  -7 -15 4007.25 321.879   4
   1  -7 -15 3637.55 332.334   3
   1  -7 -16 19438.5 828.889   4
   1  -7 -17 4144.43 343.385   4
   1  -7 -18 458.321 164.802   4
   1  -7 -19 4134.91 348.049   4
   1  -7 -20 2858.56 300.155   4
   1  -7 -21 140.824 149.201   4
   1  -7 -22 420.348 149.499   4
   1  -7 -23 899.997 187.746   4
   1  -7 -24 474.119 148.054   4
   1  -7 -25 1213.52 183.012   4
   1  -7 -26 399.204 121.058   4
   1  -7 -27 2069.16 201.556   4
  -1  -8 -25 514.006 113.251   4
  -1  -8 -24 414.430 116.562   4
  -1  -8 -23 2245.79 224.989   4
  -1  -8 -22 204.261 118.524   4
  -1  -8 -21 972.905 169.080   4
  -1  -8 -20 8462.56 478.404   4
  -1  -8 -19 2520.11 263.270   4
  -1  -8 -18 2636.94 262.351   4
  -1  -8 -17 1235.99 200.340   4
  -1  -8 -17 994.641 175.595   3
  -1  -8 -16 5091.72 387.953   3
  -1  -8 -16 4853.40 359.920   4
  -1  -8 -15 765.134 170.822   3
  -1  -8 -14 14871.8 736.162   3
  -1  -8 -13 12821.6 675.321   3
  -1  -8 -13 10313.7 1489.36   2
  -1  -8 -12 2162.52 779.940   2
  -1  -8 -12 3364.27 327.695   3
  -1  -8 -11 169.327 124.155   3
  -1  -8 -11 1157.47 641.887   2
  -1  -8 -10 3741.52 938.345   2
  -1  -8 -10 4486.65 379.078   3
  -1  -8  -9 11324.0 635.959   3
  -1  -8  -9 10982.2 1472.04   2
  -1  -8  -8 883.341 467.358   2
  -1  -8  -8 1190.60 216.284   3
  -1  -8  -7 5481.20 1027.05   2
  -1  -8  -7 4324.75 381.491   3
  -1  -8  -6 5622.81 439.477   3
  -1  -8  -6 5064.12 967.348   2
  -1  -8  -5 11134.3 647.736   3
  -1  -8  -5 12621.0 1484.94   2
  -1  -8  -4 25472.0 1110.48   3
  -1  -8  -4 27604.1 2218.92   2
  -1  -8  -3 2218.33 648.117   2
  -1  -8  -3 1784.77 256.693   3
   1  -8   2 234.535 107.274   3
  -1  -8  -2 329.862 132.612   3
  -1  -8  -2 463.121 434.475   2
  -1  -8  -1 4972.51 902.226   2
   1  -8   1 5286.88 380.395   3
  -1  -8  -1 5276.49 436.307   3
  -1  -8   0 37379.9 1441.58   3
   1  -8   0 33866.8 1299.32   3
  -1  -8   1 6339.36 481.279   3
   1  -8  -1 5153.27 382.283   3
  -1  -8   2 378.288 170.334   3
   1  -8  -2 131.214 101.129   3
  -1  -8   3 2020.70 280.253   3
   1  -8  -3 1947.50 235.285   3
  -1  -8   4 27606.9 1186.74   3
   1  -8  -4 25612.6 1048.45   3
   1  -8  -5 11227.1 604.477   3
  -1  -8   5 12167.2 714.797   3
  -1  -8   6 5183.34 456.099   3
   1  -8  -6 5426.22 399.099   3
   1  -8  -7 4329.59 356.470   3
  -1  -8   7 4471.99 412.108   3
  -1  -8   8 1573.94 262.356   3
   1  -8  -8 1219.54 195.991   3
   1  -8  -8 1287.71 479.930   2
   1  -8  -9 10803.4 597.139   3
   1  -8  -9 12050.7 1391.52   2
   1  -8 -10 4389.12 363.048   3
   1  -8 -11 232.856 118.741   3
   1  -8 -12 3959.06 348.644   3
   1  -8 -13 12703.3 663.139   3
   1  -8 -14 14822.8 739.044   3
   1  -8 -15 759.923 176.609   3
   1  -8 -15 934.654 199.999   4
   1  -8 -16 4721.62 361.338   4
   1  -8 -17 1069.11 206.799   4
   1  -8 -18 2990.07 292.251   4
   1  -8 -19 2363.94 260.753   4
   1  -8 -20 9879.38 535.605   4
   1  -8 -21 661.520 169.794   4
   1  -8 -22 224.139 124.373   4
   1  -8 -23 2765.12 248.583   4
   1  -8 -24 487.282 136.938   4
   1  -8 -25 646.813 132.900   4
  -1  -9 -23 847.768 124.236   4
  -1  -9 -22 205.393 104.429   4
  -1  -9 -21 114.984 98.2412   4
  -1  -9 -20 806.598 154.697   4
  -1  -9 -19 957.909 168.874   4
  -1  -9 -18 2576.35 250.971   4
  -1  -9 -17 7289.30 431.655   4
  -1  -9 -17 7378.99 448.764   3
  -1  -9 -16 5419.00 395.580   3
  -1  -9 -16 6415.35 399.833   4
  -1  -9 -15 1625.06 222.072   3
  -1  -9 -14 1360.59 216.265   3
  -1  -9 -13 10230.4 593.282   3
  -1  -9 -12 4040.10 366.233   3
  -1  -9 -11 2188.55 273.462   3
  -1  -9 -10 8650.24 554.121   3
  -1  -9  -9 9239.39 583.911   3
  -1  -9  -9 7839.94 1315.16   2
  -1  -9  -8 28641.4 1192.67   3
  -1  -9  -8 28157.6 2490.63   2
  -1  -9  -7 7826.10 1330.10   2
  -1  -9  -7 8082.89 545.493   3
  -1  -9  -6 42755.8 3062.02   2
  -1  -9  -6 39688.5 1537.00   3
  -1  -9  -5 10939.6 663.253   3
  -1  -9  -5 12217.1 1554.69   2
  -1  -9  -4 31842.7 1329.07   3
  -1  -9  -4 34818.6 2667.98   2
   1  -9   3 24905.6 1020.63   3
  -1  -9  -3 26187.0 1151.25   3
  -1  -9  -3 26618.6 2312.30   2
  -1  -9  -2 34119.0 1370.90   3
   1  -9   2 31556.1 1232.87   3
  -1  -9  -2 34278.2 2636.34   2
  -1  -9  -1 3911.14 391.591   3
   1  -9   1 3867.84 338.263   3
  -1  -9   0 90117.2 2895.07   3
   1  -9   0 84952.0 2732.36   3
   1  -9  -1 3924.71 344.340   3
  -1  -9   1 3937.26 400.106   3
  -1  -9   2 33822.0 1380.27   3
   1  -9  -2 31779.5 1249.00   3
   1  -9  -3 23848.0 1020.76   3
  -1  -9   3 25439.4 1137.79   3
  -1  -9   4 33579.0 1390.39   3
   1  -9  -4 32970.3 1285.46   3
  -1  -9   5 11548.2 702.405   3
   1  -9  -5 10964.3 622.414   3
   1  -9  -6 36433.9 1418.15   3
  -1  -9   6 39750.5 1533.61   3
  -1  -9   7 6967.58 525.581   3
   1  -9  -7 7257.27 489.383   3
   1  -9  -8 26466.5 1111.94   3
  -1  -9   8 27626.5 1186.94   3
   1  -9  -9 8717.52 541.953   3
   1  -9 -10 7852.35 518.123   3
   1  -9 -11 1953.13 253.263   3
   1  -9 -12 4449.91 380.509   3
   1  -9 -13 10738.0 607.309   3
   1  -9 -14 1320.14 224.831   3
   1  -9 -15 1743.50 226.560   4
   1  -9 -16 6234.16 410.404   4
   1  -9 -17 8081.54 467.930   4
   1  -9 -18 2694.59 264.688   4
   1  -9 -19 596.938 153.715   4
   1  -9 -20 878.348 165.884   4
   1  -9 -21 224.260 111.360   4
   1  -9 -22 154.367 107.604   4
   1  -9 -23 754.967 124.026   4
   1  -9 -24 951.633 130.584   4
  -1 -10 -21 945.416 127.868   4
  -1 -10 -20 1341.37 158.326   4
  -1 -10 -19 2347.76 203.248   4
  -1 -10 -18 1842.65 191.847   4
  -1 -10 -17 932.835 159.239   4
  -1 -10 -16 3663.54 283.828   4
  -1 -10 -16 3722.93 298.994   3
  -1 -10 -15 5302.04 350.070   4
  -1 -10 -15 5293.77 373.929   3
  -1 -10 -14 945.867 181.457   3
  -1 -10 -13 9716.95 559.203   3
  -1 -10 -12 8384.95 521.888   3
  -1 -10 -11 3121.17 319.937   3
  -1 -10 -10 23358.1 1017.30   3
  -1 -10  -9 241.465 139.168   3
  -1 -10  -8 14961.6 784.811   3
  -1 -10  -7 17965.8 882.138   3
  -1 -10  -6 12028.3 697.300   3
  -1 -10  -5 43145.8 1634.30   3
  -1 -10  -4 20173.8 972.587   3
   1 -10   3 5973.37 413.384   3
  -1 -10  -3 5389.09 463.767   3
  -1 -10  -2 2122.49 298.816   3
   1 -10   2 2296.20 258.237   3
   1 -10   1 17051.6 795.621   3
  -1 -10  -1 17359.3 889.350   3
   1 -10   0 5271.26 401.152   3
  -1 -10   0 5318.88 460.537   3
   1 -10  -1 17712.5 823.121   3
  -1 -10   1 17469.8 894.646   3
   1 -10  -2 2528.60 282.687   3
  -1 -10   2 2597.65 324.808   3
   1 -10  -3 5031.39 408.322   3
  -1 -10   3 6076.65 479.062   3
  -1 -10   4 22474.5 1034.51   3
   1 -10  -4 20706.6 940.203   3
   1 -10  -5 43817.0 1576.95   3
  -1 -10   5 41863.3 1625.09   3
   1 -10  -6 12367.7 668.251   3
  -1 -10   6 11308.1 674.435   3
   1 -10  -7 18186.5 845.905   3
  -1 -10   7 16605.4 844.833   3
   1 -10  -8 14830.8 742.311   3
  -1 -10   8 13943.1 739.360   3
   1 -10  -9 248.880 140.564   3
   1 -10 -10 22180.3 967.107   3
   1 -10 -11 3305.79 328.951   3
   1 -10 -12 8740.07 528.468   3
   1 -10 -13 9622.88 557.962   3
   1 -10 -14 1126.57 185.556   4
   1 -10 -15 5612.10 372.768   4
   1 -10 -16 4313.50 314.788   4
   1 -10 -17 929.612 163.750   4
   1 -10 -18 1532.67 186.068   4
   1 -10 -19 2405.72 216.509   4
   1 -10 -20 1481.61 166.896   4
   1 -10 -21 1182.85 167.447   4
   1 -10 -22 734.009 110.014   4
  -1 -11 -18 289.958 84.8465   4
  -1 -11 -17 1792.50 173.766   4
  -1 -11 -16 2452.31 204.930   4
  -1 -11 -15 1528.32 173.427   4
  -1 -11 -14 2654.83 244.222   3
  -1 -11 -14 2665.85 227.000   4
  -1 -11 -13 7855.87 454.504   3
  -1 -11 -12 2126.75 241.349   3
  -1 -11 -11 334.886 133.960   3
  -1 -11 -10 4579.35 364.028   3
  -1 -11  -9 1156.96 211.347   3
  -1 -11  -8 5341.46 418.024   3
  -1 -11  -7 1505.27 231.816   3
  -1 -11  -6 3479.26 340.267   3
  -1 -11  -5 9986.00 605.286   3
  -1 -11  -4 516.437 160.992   3
  -1 -11  -3 9430.10 593.138   3
   1 -11   2 3001.02 275.491   3
  -1 -11  -2 3354.89 342.224   3
  -1 -11  -1 698.696 185.144   3
   1 -11   1 629.189 148.443   3
  -1 -11   0 292.248 142.581   3
   1 -11   0 116.062 93.7412   3
  -1 -11   1 750.297 186.221   3
   1 -11  -1 706.391 160.792   3
   1 -11  -2 3114.76 297.666   3
  -1 -11   2 2750.86 307.851   3
   1 -11  -3 9544.47 549.168   3
  -1 -11   3 9162.36 576.456   3
  -1 -11   4 470.674 148.344   3
   1 -11  -4 619.643 158.906   3
   1 -11  -5 10232.4 570.698   3
  -1 -11   5 8790.12 546.376   3
   1 -11  -6 3487.38 327.058   3
  -1 -11   6 3446.42 314.086   3
  -1 -11   7 1720.70 218.864   3
   1 -11  -7 1673.71 234.805   3
   1 -11  -8 5448.02 403.534   3
   1 -11  -9 1097.80 195.861   3
   1 -11 -10 4633.22 363.004   3
   1 -11 -11 391.778 135.587   3
   1 -11 -13 8189.12 435.900   4
   1 -11 -14 2576.16 230.970   4
   1 -11 -15 1591.74 183.556   4
   1 -11 -16 2316.65 207.153   4
   1 -11 -17 1718.42 172.922   4
   1 -11 -18 335.833 96.9180   4
   1 -11 -19 277.866 86.4221   4
  -1 -12 -15-31.0722 67.7546   4
  -1 -12 -14 2155.26 169.803   4
  -1 -12 -13 2071.90 178.184   4
  -1 -12 -12 1140.38 154.712   3
  -1 -12 -12 1153.68 141.321   4
  -1 -12 -11 336.066 109.302   3
  -1 -12 -10 1466.21 187.314   3
  -1 -12  -9 698.137 143.947   3
  -1 -12  -8 3391.76 295.860   3
  -1 -12  -7 2368.57 255.733   3
  -1 -12  -6 4792.92 359.010   3
  -1 -12  -5 7540.43 465.857   3
  -1 -12  -4 1583.06 221.705   3
  -1 -12  -3 4306.27 348.892   3
  -1 -12  -2 8234.41 499.377   3
   1 -12   1 3379.18 262.502   3
  -1 -12  -1 3650.85 318.849   3
  -1 -12   0 6025.84 413.790   3
   1 -12   0 6080.83 373.418   3
  -1 -12   1 3366.44 302.653   3
   1 -12  -1 3367.68 277.546   3
  -1 -12   2 7342.40 453.976   3
   1 -12  -2 7613.17 438.233   3
   1 -12  -3 4310.40 322.025   3
  -1 -12   3 3671.75 303.659   3
  -1 -12   4 1277.37 172.765   3
   1 -12  -4 1643.79 207.656   3
  -1 -12   5 7191.14 417.166   3
   1 -12  -5 7322.83 436.201   3
   1 -12  -6 4701.07 340.818   3
   1 -12  -7 2387.12 241.413   3
   1 -12  -8 3541.35 290.255   3
   1 -12  -9 826.623 149.347   3
   1 -12 -11 272.624 94.4251   4
   1 -12 -12 1332.11 154.440   4
   1 -12 -13 2009.89 176.265   4
   1 -12 -14 2434.72 189.352   4
   1 -12 -15 85.7024 71.4319   4
   1 -12 -16 493.905 88.1205   4
  -1 -13 -11 1000.95 102.981   4
  -1 -13 -10 3713.90 209.952   4
  -1 -13  -9 234.294 81.3884   3
  -1 -13  -8 1995.82 183.627   3
  -1 -13  -7 977.520 134.709   3
  -1 -13  -6 2044.36 193.923   3
  -1 -13  -5 1500.37 168.104   3
  -1 -13  -4 657.906 124.211   3
  -1 -13  -3 547.947 110.182   3
  -1 -13  -2 237.720 90.2114   3
  -1 -13  -1 4289.89 288.176   3
  -1 -13   0 2727.73 222.596   3
  -1 -13   1 4034.75 270.780   3
  -1 -13   2 333.260 87.8895   3
  -1 -13   3 4.18549 38.8252   3
   1 -13  -9 246.278 81.5585   4
   1 -13 -10 3562.43 210.404   4
   1 -13 -11 1241.85 121.862   4
   2   0   0 311507. 8507.38   1
   2   0  -1 83031.5 2337.23   1
  -2   0   1 81010.8 2383.94   2
   2   0   1 80455.8 2407.32   1
  -2   0   2 402839. 10869.5   2
   2   0   2 396711. 10955.8   1
   2   0   3 474776. 12337.4   1
  -2   0   3 440251. 12148.0   2
   2   0   4 699309. 19012.9   1
   2   0   5 671573. 18325.1   1
   2   0   6 431262. 11962.1   1
   2   0   7 112125. 3474.35   1
   2   0   8 1414.46 230.670   1
   2   0   9 60526.6 2168.76   1
   2   0  10 55883.0 2078.80   1
   2   0  11 788.776 225.902   1
   2   0  12 85433.7 3005.77   1
   2   0  13 19291.8 1103.09   1
  -2   0 -14 21271.2 1326.44   2
   2   0  14 20948.3 1203.99   1
   2   0  15 282.183 195.317   1
  -2   0 -15 251.308 226.064   2
  -2   0 -16 10198.0 966.947   2
   2   0 -16 11930.6 590.487   4
   2   0 -17 9864.89 544.247   4
  -2   0 -17 7223.90 850.639   2
   2   0 -18 38328.4 1389.80   4
  -2   0 -18 35763.2 2139.36   2
  -2   0 -18 36277.2 1366.05   4
  -2   0 -19 13509.7 1292.30   2
   2   0 -19 14122.1 735.096   4
  -2   0 -19 14587.9 731.866   4
  -2   0 -20 118.054 133.547   4
   2   0 -20 209.377 155.051   4
  -2   0 -20 1.70025 384.491   2
  -2   0 -21 1504.43 543.287   2
   2   0 -21 1419.42 258.292   4
  -2   0 -21 1267.31 238.128   4
  -2   0 -22 1766.80 283.313   4
   2   0 -22 1639.49 285.589   4
  -2   0 -23 40064.5 1593.95   4
   2   0 -23 42607.7 1644.75   4
   2   0 -24 571.107 238.650   4
  -2   0 -24 764.343 223.299   4
   2   0 -25 3185.15 397.884   4
  -2   0 -25 2745.35 342.060   4
   2   0 -26 1319.58 305.012   4
  -2   0 -26 1087.76 242.476   4
   2   0 -27 1622.70 311.158   4
  -2   0 -27 1226.47 234.603   4
   2   0 -28 476.828 231.463   4
   2   0 -29 3529.39 363.399   4
   2   0 -30 209.177 151.572   4
   2   0 -31 12.9528 121.830   4
   2   1 -30 226.483 161.811   4
   2   1 -29 493.862 192.188   4
   2   1 -28 79.5879 185.961   4
  -2  -1 -27 4272.40 386.355   4
   2   1 -27 4451.97 466.532   4
  -2  -1 -26 1359.26 242.128   4
   2   1 -26 1236.81 300.060   4
   2   1 -25 3535.10 432.198   4
  -2  -1 -25 2249.33 310.517   4
   2   1 -24 8322.55 646.130   4
  -2  -1 -24 7559.24 541.761   4
  -2  -1 -23 9544.18 607.015   4
   2   1 -23 10432.9 702.998   4
  -2  -1 -22 7930.19 538.664   4
   2   1 -22 8648.77 629.870   4
  -2  -1 -21 5755.84 1018.54   2
   2   1 -21 6618.57 539.992   4
  -2  -1 -21 6659.49 471.579   4
  -2  -1 -20 3318.41 764.706   2
   2   1 -20 3643.62 398.407   4
  -2  -1 -20 3811.15 339.322   4
  -2  -1 -19 3657.79 697.643   2
  -2  -1 -19 3339.44 307.063   4
   2   1 -19 3031.33 346.256   4
  -2  -1 -18 7293.76 962.063   2
  -2  -1 -18 7564.32 456.468   4
   2  -1  18 6848.92 766.537   1
   2   1 -18 7499.89 514.707   4
   2  -1  17 1856.17 387.695   1
  -2  -1 -17 2825.68 266.119   4
  -2  -1 -17 2697.66 564.649   2
   2   1 -17 3212.35 318.047   4
  -2  -1 -16 354.546 230.902   2
   2   1 -16 674.465 170.570   4
   2  -1  16 428.581 218.206   1
  -2  -1 -15 1643.40 427.287   2
   2  -1  15 1834.06 364.660   1
  -2  -1 -14 4641.68 634.937   2
   2  -1  14 5499.88 577.979   1
  -2  -1 -13 35154.9 1833.32   2
   2  -1  13 37422.6 1657.08   1
  -2  -1 -12 32594.8 1693.12   2
   2  -1  12 33758.4 1505.95   1
  -2  -1 -11 18540.5 1139.82   2
   2  -1  11 17885.8 960.421   1
  -2  -1 -10 19264.3 1132.37   2
   2  -1  10 19311.9 987.719   1
   2  -1   9 75748.5 2539.07   1
  -2  -1  -9 72040.1 2699.29   2
   2  -1   8 103.944 137.597   1
  -2  -1  -8 119.856 173.736   2
  -2  -1  -7 42942.4 1731.10   2
   2  -1   7 42924.7 1611.29   1
   2  -1   6 3208.29 332.981   1
  -2  -1  -6 3751.07 399.889   2
   2  -1   5 160798. 4902.93   1
  -2  -1  -5 176291. 5067.77   2
  -2  -1  -4 148889. 4498.34   2
  -2  -1  -3 149860. 4489.06   2
  -2  -1  -2 95197.8 2995.75   2
  -2  -1  -1 45283.9 1618.54   2
  -2  -1   0 64415.6 2140.52   2
  -2  -1   1 45058.0 1606.94   2
  -2  -1   2 99234.3 3093.07   2
  -2  -1   3 151838. 4454.61   2
   2   1   4 145788. 4365.99   1
  -2  -1   4 149401. 4268.45   2
   2   1   5 163436. 4829.16   1
  -2  -1   6 3050.73 145.432   1
   2   1   6 3129.65 331.723   1
   2   1   7 40462.8 1478.83   1
  -2  -1   7 34987.6 1037.14   1
  -2  -1   8 82.4953 42.6961   1
   2   1   8 132.805 158.854   1
  -2  -1   9 65418.9 1949.09   1
   2   1   9 72296.7 2426.46   1
   2  -1 -16 712.086 144.817   4
   2  -1 -17 3031.40 280.578   4
   2  -1 -18 7924.17 483.902   4
  -2   1 -18 7527.64 518.507   4
  -2   1 -18 6481.52 825.611   2
   2  -1 -19 3223.68 319.121   4
  -2   1 -19 2993.73 598.234   2
  -2   1 -19 3393.61 368.676   4
  -2   1 -20 2724.77 624.685   2
  -2   1 -20 3591.97 381.473   4
   2  -1 -20 3327.90 338.311   4
  -2   1 -21 6829.45 989.219   2
  -2   1 -21 7206.35 555.136   4
   2  -1 -21 7051.59 504.314   4
   2  -1 -22 8577.23 580.542   4
  -2   1 -22 9014.10 638.330   4
  -2   1 -23 10678.7 698.377   4
   2  -1 -23 10515.6 660.461   4
  -2   1 -24 8173.42 621.685   4
   2  -1 -24 7976.64 582.443   4
  -2   1 -25 2764.79 357.016   4
   2  -1 -25 3032.88 371.703   4
   2  -1 -26 1222.03 265.662   4
  -2   1 -26 1336.89 288.502   4
   2  -1 -27 4236.11 419.492   4
   2  -1 -28 226.462 158.197   4
   2  -1 -29 293.101 160.846   4
   2  -1 -30 419.336 186.252   4
   2  -1 -31 196.939 118.194   4
   2   2 -29 325.813 179.997   4
   2   2 -28 1435.30 285.063   4
   2   2 -27 713.851 258.912   4
  -2  -2 -27 467.531 176.972   4
  -2  -2 -26 179.279 148.849   4
   2   2 -26 360.168 234.855   4
  -2  -2 -25 1270.43 231.012   4
   2   2 -25 1673.78 339.316   4
  -2  -2 -24 8190.55 547.899   4
   2   2 -24 9780.47 714.165   4
  -2  -2 -23 6543.89 467.764   4
   2   2 -23 7309.34 615.671   4
   2   2 -22 4783.08 504.537   4
  -2  -2 -22 4459.18 378.189   4
   2   2 -21 2028.99 337.259   4
  -2  -2 -21 1378.10 675.515   2
  -2  -2 -21 1651.95 232.465   4
   2  -2  20 4004.20 642.319   1
  -2  -2 -20 4359.38 916.202   2
   2   2 -20 4724.44 479.640   4
  -2  -2 -20 4634.30 362.694   4
  -2  -2 -19 3245.94 812.995   2
   2  -2  19 4097.16 616.324   1
   2   2 -19 4298.56 432.275   4
  -2  -2 -19 3998.35 328.100   4
  -2  -2 -18 2685.85 634.871   2
  -2  -2 -18 2753.28 265.122   4
   2  -2  18 2958.44 504.432   1
   2   2 -18 3362.87 377.018   4
  -2  -2 -17 7547.81 424.848   4
  -2  -2 -17 7833.49 1052.34   2
   2   2 -17 7620.30 539.604   4
   2  -2  17 6752.04 728.738   1
  -2  -2 -16 11497.2 1214.02   2
   2  -2  16 12440.9 970.860   1
   2   2 -16 12453.5 690.236   4
  -2  -2 -15 2996.89 605.312   2
   2   2 -15 2649.84 291.568   4
   2  -2  15 2513.06 416.573   1
  -2  -2 -14 588.534 319.408   2
   2  -2  14 1231.71 288.288   1
  -2  -2 -13 8522.50 903.296   2
   2  -2  13 7689.28 670.970   1
  -2  -2 -12 12592.9 1079.16   2
   2  -2  12 13710.3 891.284   1
   2  -2  11 6281.62 573.891   1
  -2  -2 -11 6200.74 727.055   2
   2  -2  10 42624.7 1777.08   1
  -2  -2 -10 43554.4 2075.90   2
  -2  -2  -9 52484.9 2300.17   2
   2  -2   9 52517.1 2020.09   1
  -2  -2  -8 2969.58 472.973   2
  -2  -2  -7 35421.2 1687.13   2
  -2  -2  -6 8863.00 732.296   2
  -2  -2  -5 28148.6 1393.38   2
  -2  -2  -4 29885.1 1428.55   2
  -2  -2  -3 22143.0 1164.24   2
  -2  -2  -2 8832.84 678.497   2
  -2  -2  -1 167993. 5224.99   2
  -2  -2   0 158649. 4960.82   2
  -2  -2   1 178823. 5519.57   2
  -2  -2   2 8059.69 638.235   2
  -2  -2   3 22300.6 1102.07   2
  -2  -2   4 27191.4 1230.95   2
  -2  -2   5 29910.4 1291.71   2
   2  -2  -8 2922.37 249.781   2
  -2  -2  10 51278.4 1679.12   1
   2  -2 -15 3065.07 252.553   4
   2  -2 -16 13175.2 606.893   4
   2  -2 -17 8693.10 472.298   4
  -2   2 -17 7555.76 559.499   4
  -2   2 -18 3625.22 403.375   4
   2  -2 -18 3389.43 307.497   4
  -2   2 -19 4629.58 455.395   4
   2  -2 -19 4395.85 355.573   4
  -2   2 -20 4281.37 749.055   2
   2  -2 -20 4826.44 396.072   4
  -2   2 -20 5030.46 487.722   4
  -2   2 -21 1734.95 303.502   4
   2  -2 -21 2085.02 278.410   4
  -2   2 -22 5265.46 510.558   4
   2  -2 -22 4367.32 402.620   4
  -2   2 -23 7699.68 611.519   4
   2  -2 -23 6385.71 497.389   4
  -2   2 -24 9799.75 693.119   4
   2  -2 -24 8967.67 596.995   4
  -2   2 -25 1309.26 307.958   4
   2  -2 -25 1659.40 287.226   4
  -2   2 -26 290.936 189.007   4
   2  -2 -26-62.6044 169.592   4
   2  -2 -27 795.969 216.795   4
   2  -2 -28 1260.78 238.876   4
   2  -2 -29 52.7516 140.134   4
   2  -2 -30 521.813 159.733   4
   2   3 -27 1392.89 283.281   4
  -2  -3 -27 867.746 189.687   4
  -2  -3 -26 810.127 183.910   4
   2   3 -26 769.977 269.043   4
   2   3 -25 1114.32 317.526   4
  -2  -3 -25 694.425 171.781   4
  -2  -3 -24 6976.86 472.563   4
   2   3 -24 7876.37 665.590   4
   2   3 -23 3796.91 485.383   4
  -2  -3 -23 3116.49 327.237   4
   2   3 -22 186.972 235.966   4
  -2  -3 -22 379.846 149.009   4
  -2  -3 -21 9291.31 535.957   4
   2  -3  21 8085.82 917.966   1
   2   3 -21 9529.87 731.458   4
   2   3 -20 83.1372 206.332   4
  -2  -3 -20 75.7407 464.327   2
  -2  -3 -20 67.7381 104.689   4
   2  -3  20-71.9988 302.842   1
   2  -3  19 659.632 327.851   1
   2   3 -19 828.417 273.619   4
  -2  -3 -19 806.103 161.384   4
  -2  -3 -18 6520.57 1080.45   2
   2   3 -18 8296.61 624.908   4
   2  -3  18 7316.86 828.900   1
  -2  -3 -18 8188.28 458.176   4
  -2  -3 -17 7133.28 1068.19   2
  -2  -3 -17 7861.41 437.251   4
   2  -3  17 6866.56 760.378   1
   2   3 -17 7893.89 597.297   4
  -2  -3 -16 2228.96 215.535   4
   2   3 -16 2469.19 333.749   4
  -2  -3 -16 2225.15 619.235   2
   2  -3  16 1882.05 387.980   1
  -2  -3 -15 18840.8 718.351   4
   2  -3  15 17104.6 1175.74   1
  -2  -3 -15 17634.8 1590.37   2
   2   3 -15 16723.2 875.998   4
   2  -3  14 151.600 168.913   1
  -2  -3 -14 230.042 211.415   2
   2   3 -14 54.4294 141.045   4
  -2  -3 -13 691.255 409.995   2
   2  -3  13 1080.65 286.462   1
   2  -3  12 4382.12 548.388   1
  -2  -3 -12 4857.70 743.679   2
  -2  -3 -11 173.660 306.314   2
  -2  -3 -10 22447.9 1567.68   2
  -2  -3  -9 7926.49 871.064   2
  -2  -3  -8 4815.35 671.401   2
  -2  -3  -7 10097.8 928.359   2
  -2  -3  -6 59812.2 2623.40   2
  -2  -3  -5 16134.1 1160.09   2
  -2  -3  -4 7964.56 782.209   2
  -2  -3  -3 23674.0 1396.16   2
  -2  -3  -2 7383.59 720.108   2
  -2  -3  -1 21423.6 1311.52   2
  -2  -3   0 10146.3 864.943   2
  -2  -3   1 22340.8 1314.68   2
  -2  -3   2 7357.02 690.841   2
  -2  -3   3 22917.5 1304.16   2
  -2  -3   4 7633.95 696.883   2
  -2  -3   5 17821.3 1104.89   2
   2  -3  -6 53126.5 1979.23   2
   2  -3  -7 9130.61 630.931   2
   2  -3  -8 4255.50 422.955   2
   2  -3 -15 19197.3 766.552   4
   2  -3 -16 2200.19 227.565   4
   2  -3 -17 8308.63 468.155   4
  -2   3 -17 8568.00 654.222   4
   2  -3 -18 8810.72 503.945   4
  -2   3 -18 9055.98 678.929   4
  -2   3 -19 1133.74 275.735   4
   2  -3 -19 846.310 179.837   4
   2  -3 -20-113.711 144.603   4
  -2   3 -20 278.064 216.629   4
  -2   3 -21 9383.55 1142.28   2
   2  -3 -21 10211.5 587.932   4
  -2   3 -21 10311.9 748.060   4
  -2   3 -22 726.095 257.301   4
   2  -3 -22 563.530 190.838   4
  -2   3 -23 3728.85 456.082   4
   2  -3 -23 2875.35 334.193   4
   2  -3 -24 7883.89 542.931   4
   2  -3 -25 1105.55 229.513   4
   2  -3 -26 804.630 210.749   4
   2  -3 -27 993.237 212.578   4
   2  -3 -28 502.843 183.280   4
   2  -3 -29 4836.59 370.340   4
   2  -3 -30 1562.65 206.204   4
  -2  -4 -27 32.0470 126.862   4
  -2  -4 -26 1986.74 246.262   4
  -2  -4 -25 8.24437 116.314   4
   2   4 -24-73.5099 236.746   4
  -2  -4 -24 126.048 134.060   4
  -2  -4 -23 8719.50 526.448   4
   2   4 -23 11262.0 820.933   4
  -2  -4 -22 8513.00 519.352   4
   2   4 -22 8794.78 740.500   4
  -2  -4 -21 35532.3 1314.49   4
   2   4 -21 37273.6 1674.90   4
  -2  -4 -20 11096.3 582.215   4
   2  -4  20 10047.2 1053.14   1
   2   4 -20 11626.3 825.509   4
  -2  -4 -19 9057.09 502.236   4
   2  -4  19 9334.49 1006.58   1
   2   4 -19 9574.61 732.064   4
  -2  -4 -18 21197.6 851.275   4
  -2  -4 -18 17993.4 1940.78   2
   2  -4  18 19995.0 1456.22   1
   2   4 -18 20724.6 1128.85   4
  -2  -4 -17 7744.59 444.123   4
  -2  -4 -17 9169.54 1291.37   2
   2  -4  17 7895.04 846.650   1
   2   4 -17 7761.94 640.169   4
  -2  -4 -16 15822.9 673.521   4
  -2  -4 -16 14860.2 1624.92   2
   2  -4  16 15607.0 1190.00   1
   2   4 -16 15187.4 895.092   4
  -2  -4 -15 14028.5 595.241   4
   2  -4  15 12909.8 1089.42   1
  -2  -4 -15 14508.2 1570.68   2
   2   4 -15 11793.0 774.167   4
  -2  -4 -14 7766.29 400.789   4
   2  -4  14 7511.39 791.567   1
  -2  -4 -14 7377.89 1102.30   2
   2   4 -14 7514.11 569.706   4
   2  -4  13 3586.11 534.954   1
   2   4 -13 3436.76 364.777   4
  -2  -4 -13 3173.37 702.031   2
  -2  -4 -12 4691.59 824.892   2
  -2  -4 -11 4968.00 837.936   2
  -2  -4 -10 26029.4 1879.53   2
  -2  -4  -9 27061.1 1889.08   2
  -2  -4  -8 46834.1 2532.90   2
  -2  -4  -7 64273.1 3052.94   2
  -2  -4  -6 21010.8 1542.47   2
  -2  -4  -5 6672.56 837.615   2
  -2  -4  -4 31717.8 1879.01   2
  -2  -4  -3 153952. 5527.21   2
  -2  -4  -2 3666.96 613.921   2
  -2  -4  -1 96825.0 3804.01   2
  -2  -4   0 71455.6 3022.09   2
  -2  -4   1 92865.9 3602.78   2
  -2  -4   2 2760.70 500.011   2
  -2  -4   3 156742. 5372.45   2
  -2  -4   4 34783.3 1852.09   2
  -2  -4   5 7240.80 760.192   2
   2  -4  -6 19731.4 1166.05   2
   2  -4  -7 65636.8 2572.28   2
   2  -4  -8 44930.3 1965.27   2
   2  -4  -9 26878.5 1403.06   2
   2  -4 -13 3274.88 246.524   4
   2  -4 -14 7865.09 415.854   4
  -2   4 -15 13818.6 862.851   4
   2  -4 -15 14206.5 630.721   4
   2  -4 -16 16357.2 712.568   4
  -2   4 -16 17558.1 994.685   4
   2  -4 -17 9160.78 501.058   4
  -2   4 -17 7798.67 667.739   4
   2  -4 -18 20804.9 872.071   4
  -2   4 -18 21079.1 1151.57   4
   2  -4 -19 8743.36 514.744   4
   2  -4 -20 12010.6 634.465   4
   2  -4 -21 36211.3 1357.81   4
   2  -4 -22 8698.33 546.420   4
   2  -4 -23 10313.0 604.863   4
   2  -4 -24 19.1326 156.933   4
   2  -4 -25 144.439 144.913   4
   2  -4 -26 1929.58 270.027   4
   2  -4 -27 135.620 130.329   4
   2  -4 -28 8015.73 478.795   4
   2  -4 -29 2704.10 265.035   4
  -2  -5 -26 135.050 115.509   4
  -2  -5 -25 2522.83 262.463   4
  -2  -5 -24 1658.39 225.011   4
  -2  -5 -23 18048.9 803.885   4
  -2  -5 -22 4263.43 353.217   4
  -2  -5 -21 8012.24 479.366   4
  -2  -5 -20 730.146 168.400   4
  -2  -5 -19 13834.7 657.459   4
   2  -5  19 13133.0 1222.03   1
   2   5 -18 231.513 216.924   4
   2  -5  18 103.659 342.601   1
  -2  -5 -18-119.205 551.246   2
  -2  -5 -18 399.027 136.617   4
  -2  -5 -17 4596.61 335.802   4
   2  -5  17 4492.40 695.051   1
   2   5 -17 4268.94 513.341   4
  -2  -5 -17 4559.90 1062.90   2
   2   5 -16 1282.17 288.490   4
  -2  -5 -16 1448.33 595.628   2
  -2  -5 -16 1326.46 179.157   4
   2  -5  16 857.145 379.557   1
  -2  -5 -15 15573.8 665.625   4
   2  -5  15 15723.2 1301.50   1
  -2  -5 -15 15804.5 1772.16   2
   2   5 -15 14866.5 922.293   4
   2  -5  14 18886.0 1419.00   1
  -2  -5 -14 16466.1 1786.36   2
   2   5 -14 18442.5 1004.46   4
  -2  -5 -13 38540.6 2751.78   2
  -2  -5 -12 16262.4 1677.01   2
  -2  -5 -11 729.474 411.853   2
  -2  -5 -10 2211.72 611.712   2
  -2  -5  -9 28773.2 2126.15   2
  -2  -5  -8 37429.4 2424.51   2
  -2  -5  -7 5769.08 919.174   2
  -2  -5  -6 846.867 426.747   2
  -2  -5  -5 46402.4 2612.46   2
  -2  -5  -4 90881.5 3968.93   2
  -2  -5  -3 11014.4 1136.03   2
  -2  -5  -2 45514.0 2465.61   2
  -2  -5  -1 154634. 5641.37   2
  -2  -5   0 14165.5 1235.21   2
  -2  -5   1 158301. 5711.11   2
  -2  -5   2 49593.4 2523.26   2
  -2  -5   3 11058.0 1076.55   2
  -2  -5   4 90570.7 3772.21   2
  -2  -5   5 46334.1 2407.84   2
   2  -5  -7 5594.25 667.247   2
   2  -5  -8 33520.6 1788.69   2
   2  -5 -11 692.239 116.294   3
   2  -5 -12 16941.4 739.179   3
   2  -5 -13 40883.6 1358.13   4
   2  -5 -14 18580.4 754.093   4
   2  -5 -15 15801.8 689.064   4
   2  -5 -16 1077.54 184.252   4
   2  -5 -17 4443.31 345.732   4
   2  -5 -18 691.131 171.769   4
   2  -5 -19 12950.7 648.585   4
   2  -5 -20 800.870 191.376   4
   2  -5 -21 7960.92 498.496   4
   2  -5 -22 4426.84 371.009   4
   2  -5 -23 20181.0 891.460   4
   2  -5 -24 2046.92 274.465   4
   2  -5 -25 2639.52 290.138   4
   2  -5 -26 196.735 153.409   4
   2  -5 -27 3090.37 284.620   4
   2  -5 -28 161.175 109.956   4
   2  -5 -29 2092.07 210.127   4
  -2  -6 -26 2239.96 221.897   4
  -2  -6 -25 1340.19 186.808   4
  -2  -6 -24 307.958 143.450   4
  -2  -6 -23 3500.27 304.378   4
  -2  -6 -22 7713.31 459.582   4
  -2  -6 -21 7917.62 467.279   4
  -2  -6 -20 2992.93 288.789   4
  -2  -6 -19 541.729 147.343   4
  -2  -6 -18 13267.5 636.312   4
  -2  -6 -17 3913.38 312.101   4
   2  -6  17 3509.69 677.575   1
   2  -6  16 1497.02 487.195   1
  -2  -6 -16 1866.76 217.087   4
   2  -6  15 15630.9 1407.31   1
  -2  -6 -15 15824.3 686.653   4
  -2  -6 -15 15322.1 703.336   3
  -2  -6 -15 13577.3 1751.24   2
  -2  -6 -14 7219.82 1259.92   2
  -2  -6 -14 8005.59 465.692   3
  -2  -6 -13 710.494 354.607   2
  -2  -6 -13 853.642 158.861   3
  -2  -6 -12 3956.41 917.986   2
  -2  -6 -12 7736.11 462.472   3
  -2  -6 -11 12364.2 627.777   3
  -2  -6 -11 13860.9 1625.83   2
  -2  -6 -10 13769.3 671.680   3
  -2  -6 -10 13960.5 1588.98   2
  -2  -6  -9 11908.0 613.090   3
  -2  -6  -9 12513.1 1467.64   2
  -2  -6  -8 26723.1 2096.39   2
  -2  -6  -8 23025.2 967.886   3
  -2  -6  -7 30262.6 2260.42   2
  -2  -6  -6 6214.48 993.059   2
  -2  -6  -5 31727.8 2221.19   2
  -2  -6  -4 36893.6 2382.76   2
  -2  -6  -3 6546.45 918.102   2
  -2  -6  -2 7111.43 947.382   2
  -2  -6  -1 4202.02 738.748   2
  -2  -6   0 1846.06 536.058   2
  -2  -6   1 4939.51 775.247   2
  -2  -6   2 7818.96 987.151   2
  -2  -6   3 7735.18 991.286   2
  -2  -6   4 41675.1 2458.51   2
   2  -6  -8 22474.3 876.625   3
   2  -6  -9 12218.7 579.690   3
   2  -6 -10 12618.1 602.019   3
   2  -6 -11 12580.4 611.398   3
   2  -6 -12 7782.37 460.986   3
   2  -6 -13 475.206 139.558   3
   2  -6 -14 8446.75 461.616   4
   2  -6 -15 14236.3 656.129   4
   2  -6 -16 2019.08 227.327   4
   2  -6 -17 4156.59 343.709   4
   2  -6 -18 12118.3 615.223   4
   2  -6 -19 503.672 172.628   4
   2  -6 -20 3457.44 324.460   4
   2  -6 -21 8444.49 509.041   4
   2  -6 -22 8260.04 501.872   4
   2  -6 -23 3462.29 325.801   4
   2  -6 -24 307.984 141.742   4
   2  -6 -25 1799.52 228.001   4
   2  -6 -26 2359.17 250.591   4
   2  -6 -27 501.572 145.285   4
   2  -6 -28 311.400 116.172   4
  -2  -7 -25 1375.74 174.702   4
  -2  -7 -24 1108.39 164.303   4
  -2  -7 -23 682.126 141.231   4
  -2  -7 -22 1520.91 199.925   4
  -2  -7 -21 4054.27 319.848   4
  -2  -7 -20 1379.40 207.915   4
  -2  -7 -19 873.841 170.240   4
  -2  -7 -18 1702.09 215.074   4
  -2  -7 -17 2075.21 235.968   4
  -2  -7 -17 1986.06 229.123   3
  -2  -7 -16 721.395 159.820   4
  -2  -7 -16 491.095 140.740   3
  -2  -7 -15 680.854 157.231   4
  -2  -7 -15 144.098 622.794   2
  -2  -7 -15 843.691 152.641   3
  -2  -7 -14 1448.36 699.971   2
  -2  -7 -14 1103.61 179.898   3
  -2  -7 -13 10137.9 566.463   3
  -2  -7 -13 8699.32 1464.72   2
  -2  -7 -12 1069.30 186.254   3
  -2  -7 -12 938.675 493.051   2
  -2  -7 -11 378.712 413.328   2
  -2  -7 -11 1379.71 209.055   3
  -2  -7 -10 312.156 127.536   3
  -2  -7 -10-227.218 488.603   2
  -2  -7  -9 15222.4 759.021   3
  -2  -7  -9 16899.8 1790.47   2
  -2  -7  -8 687.202 162.384   3
  -2  -7  -8 362.842 341.479   2
  -2  -7  -7 20882.3 940.488   3
  -2  -7  -7 19561.9 1865.97   2
  -2  -7  -6 7059.39 1082.61   2
  -2  -7  -6 5561.68 435.572   3
  -2  -7  -5 20855.2 1859.01   2
  -2  -7  -5 22228.4 997.746   3
  -2  -7  -4 34101.7 1354.37   3
  -2  -7  -4 34384.0 2414.10   2
  -2  -7  -3 3878.74 373.559   3
  -2  -7  -3 3970.19 760.361   2
  -2  -7  -2 695.283 165.521   3
  -2  -7  -2 698.924 395.912   2
  -2  -7  -1 2312.05 293.310   3
  -2  -7  -1 1865.23 558.470   2
  -2  -7   0 1041.69 432.584   2
  -2  -7   1 2638.15 665.032   2
  -2  -7   2 455.952 308.019   2
  -2  -7   3 3889.77 753.665   2
   2  -7  -3 3652.10 285.837   3
   2  -7  -4 31815.8 1152.01   3
   2  -7  -5 21254.5 860.048   3
   2  -7  -6 6066.97 388.879   3
   2  -7  -7 20150.6 837.448   3
   2  -7  -8 664.847 143.700   3
   2  -7  -9 15609.5 718.174   3
   2  -7 -10 225.094 102.326   3
   2  -7 -11 1411.23 211.410   3
   2  -7 -12 1202.97 188.341   3
   2  -7 -13 10009.8 560.155   3
   2  -7 -14 1038.16 172.849   4
   2  -7 -15 741.521 159.628   4
   2  -7 -16 906.924 175.203   4
   2  -7 -17 1939.70 241.619   4
   2  -7 -18 1702.72 238.757   4
   2  -7 -19 1109.76 202.888   4
   2  -7 -20 1695.55 233.720   4
   2  -7 -21 4041.59 330.327   4
   2  -7 -22 2021.99 242.236   4
   2  -7 -23 584.586 151.988   4
   2  -7 -24 1417.56 194.210   4
   2  -7 -25 1274.99 177.027   4
   2  -7 -26 1724.28 198.776   4
  -2  -8 -23 1250.22 159.938   4
  -2  -8 -22 2080.61 207.650   4
  -2  -8 -21 52.1606 98.8298   4
  -2  -8 -20 439.960 130.219   4
  -2  -8 -19 2172.64 229.624   4
  -2  -8 -18 8178.92 464.671   4
  -2  -8 -17 17807.3 776.407   3
  -2  -8 -17 18004.7 764.404   4
  -2  -8 -16 1583.82 209.262   4
  -2  -8 -16 1194.44 194.545   3
  -2  -8 -15 163.220 125.117   4
  -2  -8 -15 308.670 127.022   3
  -2  -8 -14 2870.31 291.545   3
  -2  -8 -13 7648.14 489.574   3
  -2  -8 -12 8475.67 1371.10   2
  -2  -8 -12 8871.25 549.822   3
  -2  -8 -11 11563.6 645.437   3
  -2  -8 -11 10640.9 1535.57   2
  -2  -8 -10 1314.45 214.924   3
  -2  -8 -10 1641.98 610.115   2
  -2  -8  -9 8148.39 541.002   3
  -2  -8  -9 8359.85 1331.76   2
  -2  -8  -8 13035.9 1639.12   2
  -2  -8  -8 13578.2 736.923   3
  -2  -8  -7 6557.36 488.906   3
  -2  -8  -7 6816.34 1186.81   2
  -2  -8  -6 48147.6 1781.19   3
  -2  -8  -6 49564.2 3235.01   2
  -2  -8  -5 1254.78 577.123   2
  -2  -8  -5 1442.61 240.196   3
  -2  -8  -4 5758.19 472.344   3
  -2  -8  -4 6451.54 1099.96   2
  -2  -8  -3 3440.00 825.756   2
  -2  -8  -3 3424.80 367.936   3
  -2  -8  -2 5965.14 494.211   3
  -2  -8  -2 6554.08 1086.22   2
  -2  -8  -1 626.504 198.003   3
  -2  -8  -1 361.660 308.162   2
  -2  -8   0 519.967 183.254   3
   2  -8   0 400.405 126.513   3
  -2  -8   1 365.853 160.444   3
   2  -8  -1 276.341 112.591   3
  -2  -8   2 6605.06 1061.14   2
  -2  -8   2 5908.53 506.782   3
   2  -8  -2 5650.15 385.746   3
   2  -8  -3 3416.49 298.015   3
   2  -8  -4 5236.37 373.190   3
   2  -8  -5 1331.06 194.280   3
   2  -8  -6 46949.5 1624.69   3
   2  -8  -7 6356.66 430.711   3
   2  -8  -8 12970.5 660.464   3
   2  -8  -9 8137.01 500.319   3
   2  -8 -10 1362.92 211.836   3
   2  -8 -11 11180.1 614.902   3
   2  -8 -12 8910.28 537.931   3
   2  -8 -14 3621.31 309.602   4
   2  -8 -15 236.143 137.259   4
   2  -8 -16 1327.86 206.255   4
   2  -8 -17 18880.6 807.533   4
   2  -8 -18 7689.26 462.548   4
   2  -8 -19 2273.88 249.155   4
   2  -8 -20 406.140 141.532   4
   2  -8 -21 63.9069 111.132   4
   2  -8 -21-57.3141 77.5780   6
   2  -8 -22 1962.23 213.116   4
   2  -8 -23 1653.15 195.832   4
   2  -8 -24 4524.59 294.630   4
   2  -8 -25 559.512 113.113   4
  -2  -9 -22 1875.94 166.711   4
  -2  -9 -21 1099.48 144.496   4
  -2  -9 -20 255.487 110.577   4
  -2  -9 -19 251.898 105.271   4
  -2  -9 -18 3590.86 275.682   4
  -2  -9 -17 2365.77 230.375   4
  -2  -9 -17 1946.14 211.939   3
  -2  -9 -16 2600.77 252.955   3
  -2  -9 -16 2822.32 255.976   4
  -2  -9 -15 14771.4 696.876   3
  -2  -9 -15 14866.6 662.660   4
  -2  -9 -14 3738.69 330.415   3
  -2  -9 -13 8028.80 506.920   3
  -2  -9 -12 6083.12 447.000   3
  -2  -9 -11 1403.36 226.815   3
  -2  -9 -10 16449.5 827.229   3
  -2  -9  -9 7137.73 508.926   3
  -2  -9  -8 14527.6 1821.29   2
  -2  -9  -8 14728.2 783.743   3
  -2  -9  -7 1301.75 240.708   3
  -2  -9  -7 1781.87 664.331   2
  -2  -9  -6 7077.73 530.667   3
  -2  -9  -6 7600.72 1260.27   2
  -2  -9  -5 20089.7 2056.22   2
  -2  -9  -5 19036.7 956.403   3
  -2  -9  -4 914.542 219.319   3
  -2  -9  -4 1097.69 744.052   2
  -2  -9  -3 13484.1 785.099   3
  -2  -9  -3 15232.0 1791.38   2
  -2  -9  -2 4401.35 941.981   2
  -2  -9  -2 4913.00 454.588   3
  -2  -9  -1 24870.5 2248.55   2
  -2  -9  -1 22983.3 1111.15   3
   2  -9   0 62737.5 2055.21   3
  -2  -9   0 65120.1 2302.59   3
   2  -9  -1 20844.3 890.407   3
  -2  -9   1 21833.1 1077.30   3
  -2  -9   2 4992.35 469.196   3
   2  -9  -2 4358.45 350.901   3
  -2  -9   3 13790.5 827.966   3
   2  -9  -3 13852.8 686.044   3
  -2  -9   4 694.385 211.880   3
   2  -9  -4 692.458 158.517   3
   2  -9  -5 17404.3 815.800   3
  -2  -9   5 19090.3 989.803   3
   2  -9  -6 6890.10 465.407   3
  -2  -9   6 7584.33 581.608   3
  -2  -9   7 1096.25 239.548   3
   2  -9  -7 990.912 194.062   3
   2  -9  -8 14038.7 703.168   3
  -2  -9   8 12687.1 788.802   3
   2  -9  -9 7010.34 469.287   3
  -2  -9   9 6413.09 526.853   3
  -2  -9  10 16298.0 878.226   3
   2  -9 -10 16714.0 792.256   3
  -2  -9  11 1468.10 258.975   3
   2  -9 -11 1192.48 204.455   3
   2  -9 -12 6463.90 459.447   3
   2  -9 -14 3521.89 303.955   4
   2  -9 -15 14836.5 674.606   4
   2  -9 -16 2569.16 258.173   4
   2  -9 -17 2419.35 244.628   4
   2  -9 -18 3426.84 287.747   4
   2  -9 -19 129.674 106.160   4
   2  -9 -20 164.015 99.6837   4
   2  -9 -21 1171.19 161.885   4
   2  -9 -21 1202.36 129.452   6
   2  -9 -22 1967.15 193.242   4
   2  -9 -23 3176.39 225.339   4
  -2 -10 -20 594.096 102.006   4
  -2 -10 -19 2599.38 199.896   4
  -2 -10 -18 1513.14 160.836   4
  -2 -10 -17 133.263 93.3537   4
  -2 -10 -16 6105.88 354.089   4
  -2 -10 -16 6365.55 378.040   3
  -2 -10 -15 376.067 116.193   4
  -2 -10 -15 380.878 117.461   3
  -2 -10 -14 369.317 118.498   3
  -2 -10 -14 303.189 122.264   4
  -2 -10 -13 3299.73 299.614   3
  -2 -10 -12 1710.55 231.064   3
  -2 -10 -11 7742.09 499.329   3
  -2 -10 -10 5892.88 440.409   3
  -2 -10  -9 7154.88 498.214   3
  -2 -10  -8 9164.46 586.506   3
  -2 -10  -7 2495.86 307.516   3
  -2 -10  -6 16944.1 869.751   3
  -2 -10  -5 53301.5 1941.36   3
  -2 -10  -4 11748.8 711.031   3
  -2 -10  -3 67736.1 2360.35   3
  -2 -10  -2 5670.41 478.164   3
  -2 -10  -1 34452.1 1441.79   3
  -2 -10   0 1757.78 284.836   3
   2 -10   0 1578.78 204.119   3
   2 -10  -1 34116.5 1265.46   3
  -2 -10   1 34520.8 1441.25   3
  -2 -10   2 6356.57 524.012   3
   2 -10  -2 5968.29 416.635   3
  -2 -10   3 68464.9 2392.96   3
   2 -10  -3 66909.1 2200.42   3
   2 -10  -4 10833.6 595.220   3
  -2 -10   4 10701.3 692.625   3
   2 -10  -5 54216.5 1826.15   3
  -2 -10   5 51511.1 1967.84   3
   2 -10  -6 17197.7 799.957   3
  -2 -10   6 17113.5 902.509   3
   2 -10  -7 2424.10 279.021   3
  -2 -10   7 2530.75 323.738   3
  -2 -10   8 8445.17 582.952   3
   2 -10  -8 9419.79 550.252   3
   2 -10  -9 7353.16 478.611   3
  -2 -10   9 6584.53 499.709   3
   2 -10 -10 5586.54 413.100   3
  -2 -10  10 5179.91 417.186   3
   2 -10 -13 3284.03 278.845   4
   2 -10 -14 332.496 132.984   4
   2 -10 -15 426.328 132.611   4
   2 -10 -16 6121.18 368.267   4
   2 -10 -17 278.833 115.055   4
   2 -10 -18 1492.22 172.017   4
   2 -10 -19 2545.57 212.419   4
   2 -10 -20 788.394 129.694   4
   2 -10 -20 1022.60 112.841   6
   2 -10 -21 2512.67 188.314   4
  -2 -11 -17 924.693 116.249   4
  -2 -11 -16 17.4567 78.4565   4
  -2 -11 -15 4760.24 297.819   3
  -2 -11 -15 4756.04 278.691   4
  -2 -11 -14 1880.96 180.635   4
  -2 -11 -14 1948.86 199.571   3
  -2 -11 -13 1757.07 195.378   3
  -2 -11 -13 1494.69 165.277   4
  -2 -11 -12 915.250 160.629   3
  -2 -11 -11 33.6521 102.796   3
  -2 -11 -10 526.619 148.846   3
  -2 -11  -9 3732.04 332.613   3
  -2 -11  -8 2068.50 257.524   3
  -2 -11  -7 1047.23 202.055   3
  -2 -11  -6 2712.38 300.513   3
  -2 -11  -5 1517.51 238.961   3
  -2 -11  -4 7409.26 520.373   3
  -2 -11  -3 8314.06 552.445   3
  -2 -11  -2 3066.36 337.476   3
  -2 -11  -1 343.359 162.856   3
   2 -11   0 13313.5 620.094   3
  -2 -11   0 13460.0 743.858   3
  -2 -11   1 504.593 170.171   3
   2 -11  -1 245.064 106.382   3
   2 -11  -2 3249.31 281.760   3
  -2 -11   2 2673.96 316.518   3
   2 -11  -3 7880.52 469.295   3
  -2 -11   3 7759.59 539.886   3
  -2 -11   4 7512.99 524.475   3
   2 -11  -4 7992.99 473.726   3
  -2 -11   5 1231.02 220.076   3
   2 -11  -5 1175.03 186.598   3
   2 -11  -6 3098.19 289.545   3
  -2 -11   6 2575.97 288.508   3
  -2 -11   7 1076.12 193.839   3
   2 -11  -7 1041.12 181.581   3
  -2 -11   8 1757.52 224.808   3
   2 -11  -8 2005.31 239.437   3
  -2 -11   9 3619.12 306.857   3
   2 -11 -12 866.164 146.317   4
   2 -11 -13 1775.73 190.738   4
   2 -11 -14 2244.13 206.439   4
   2 -11 -15 4670.77 291.122   4
   2 -11 -16-104.319 93.6159   4
   2 -11 -17 1263.20 142.376   4
   2 -11 -18 498.666 95.6388   4
   2 -11 -18 467.994 89.0712   6
  -2 -12 -14 1428.45 127.267   4
  -2 -12 -13 387.511 90.7758   4
  -2 -12 -13 125.401 71.9861   3
  -2 -12 -12 245.498 87.1585   4
  -2 -12 -12 102.110 73.7797   3
  -2 -12 -11 245.827 88.1261   4
  -2 -12 -11 237.740 102.586   3
  -2 -12 -10 1379.04 168.134   3
  -2 -12  -9 108.754 90.9971   3
  -2 -12  -8 1742.46 200.155   3
  -2 -12  -7 2050.71 221.318   3
  -2 -12  -6 3516.52 297.434   3
  -2 -12  -5 1427.08 203.966   3
  -2 -12  -4 197.227 115.527   3
  -2 -12  -3 2350.55 259.795   3
  -2 -12  -2 1049.27 189.346   3
  -2 -12  -1 544.667 154.217   3
  -2 -12   0 1427.16 204.016   3
  -2 -12   1 529.731 149.713   3
  -2 -12   2 848.150 166.176   3
  -2 -12   3 2144.49 243.945   3
  -2 -12   4 4.24282 80.8396   3
  -2 -12   5 1083.93 164.644   3
  -2 -12   6 2857.93 249.154   3
  -2 -12   7 1785.90 186.796   3
   2 -12 -10 1599.89 163.225   4
   2 -12 -11 220.117 92.2749   4
   2 -12 -12 221.712 87.8177   4
   2 -12 -13 290.757 90.6487   4
   2 -12 -14 1128.91 127.443   4
  -2 -13 -10 985.703 112.059   3
  -2 -13  -9 2340.59 177.588   3
  -2 -13  -8 3824.89 242.123   3
  -2 -13  -7 3078.14 222.031   3
  -2 -13  -6 211.897 81.2741   3
  -2 -13  -5 456.804 102.843   3
  -2 -13  -4 659.591 116.868   3
  -2 -13  -3 1072.79 143.954   3
  -2 -13  -2 366.032 91.0615   3
  -2 -13  -1 487.193 112.231   3
  -2 -13   0 4044.70 274.528   3
  -2 -13   1 361.037 93.8191   3
  -2 -13   2 384.539 92.6560   3
  -2 -13   3 1066.23 130.062   3
  -2 -13   4-82.7709 57.2420   3
   2 -13  -7 3324.23 202.948   4
   2 -13  -8 3452.65 202.227   4
   3   0   0 78.4349 68.5690   1
  -3   0   0 54.7384 87.3033   2
  -3   0  -1 28613.5 1116.96   2
   3   0   1 28152.5 1031.21   1
  -3   0   1 25994.2 1029.60   2
   3   0  -1 24853.2 932.473   1
   3   0   2 9443.23 528.466   1
  -3   0   2 8403.31 474.787   2
  -3   0   3 64296.7 2069.52   2
   3   0   3 70575.2 2226.15   1
   3   0   4 42503.4 1572.84   1
   3   0   5 12780.7 719.557   1
   3   0   6 774.538 208.585   1
   3   0   7 167559. 5093.92   1
   3   0   8 128559. 4088.94   1
   3   0   9 17517.6 976.881   1
   3   0  10 59280.7 2282.86   1
   3   0  11 25032.9 1297.75   1
  -3   0 -12 77336.4 3089.13   2
   3   0  12 76754.9 2885.56   1
  -3   0 -13 6930.06 756.898   2
   3   0  13 6985.36 671.377   1
   3   0  14 886.754 280.707   1
  -3   0 -14 138.356 204.361   2
   3   0 -15 1618.59 219.123   4
   3   0  15 1480.41 357.219   1
  -3   0 -15 1399.46 403.463   2
  -3   0 -16-71.6927 253.522   2
   3   0 -16-95.4288 136.115   4
  -3   0 -17 683.624 334.797   2
   3   0 -17 748.083 189.139   4
  -3   0 -18 6839.64 932.761   2
   3   0 -18 8120.31 524.389   4
   3   0 -19 859.049 220.759   4
  -3   0 -19 1398.68 516.953   2
   3   0 -20 113.622 155.597   4
  -3   0 -20-207.532 407.804   2
  -3   0 -21 3987.81 817.728   2
   3   0 -21 5068.22 454.961   4
   3   0 -22 7994.01 595.847   4
   3   0 -23 2798.87 365.708   4
   3   0 -24 5756.13 507.013   4
   3   0 -25 2693.72 370.539   4
   3   0 -26 8634.00 615.875   4
   3   0 -27 858.161 230.938   4
   3   0 -28 1520.71 268.246   4
   3   0 -29 1379.30 244.659   4
   3   0 -30 829.747 176.802   4
   3   1 -29 697.633 199.571   4
   3   1 -28 182.934 167.789   4
   3   1 -27 2894.74 378.682   4
   3   1 -26 3702.22 425.789   4
   3   1 -25 2131.09 344.801   4
   3   1 -24 9305.56 688.100   4
   3   1 -23 1284.37 301.185   4
   3   1 -22 10736.0 727.855   4
   3   1 -21 4960.78 483.995   4
  -3  -1 -20 2896.68 770.176   2
   3   1 -20 2718.55 359.702   4
  -3  -1 -19 534.225 465.824   2
   3   1 -19 1303.79 269.808   4
  -3  -1 -18 198.193 376.701   2
   3  -1  18 29.6077 203.934   1
   3   1 -18 425.859 187.430   4
   3  -1  17 2118.49 432.340   1
   3   1 -17 2249.75 289.676   4
  -3  -1 -16 1099.92 343.663   2
   3  -1  16 2044.12 410.512   1
   3   1 -16 1680.83 251.521   4
  -3  -1 -15 1356.04 413.904   2
   3   1 -15 1486.37 222.251   4
   3  -1  15 1276.86 337.443   1
   3  -1  14 32488.4 1654.42   1
  -3  -1 -14 30857.2 1886.10   2
  -3  -1 -13 13773.4 1149.96   2
   3  -1  13 14949.6 1013.28   1
  -3  -1 -12 41121.4 2109.09   2
   3  -1  12 43714.6 1898.17   1
  -3  -1 -11 72222.0 3059.57   2
   3  -1  11 81506.3 2865.32   1
  -3  -1 -10 34380.9 1788.22   2
   3  -1  10 38169.3 1628.63   1
  -3  -1  -9 22116.0 1321.84   2
   3  -1   9 23530.4 1152.48   1
   3  -1   8 14871.8 846.785   1
  -3  -1  -8 13078.6 942.380   2
  -3  -1  -7 1422.34 328.795   2
   3  -1   7 1962.31 290.864   1
  -3  -1  -6 3425.01 445.028   2
   3  -1   6 4646.97 413.697   1
  -3  -1  -5 40408.7 1706.37   2
   3  -1   5 38666.5 1502.31   1
  -3  -1  -4 107979. 3403.90   2
   3  -1   4 95340.6 3133.66   1
   3  -1   3 9335.44 559.100   1
  -3  -1  -3 10553.8 699.664   2
   3  -1   2 47420.7 1725.81   1
  -3  -1  -2 55922.6 1966.92   2
   3  -1   1 17360.9 775.768   1
  -3  -1  -1 18726.0 951.396   2
   3  -1   0 17627.4 763.246   1
  -3  -1   0 19788.7 977.326   2
   3  -1  -1 15544.4 671.124   1
  -3  -1   1 17681.4 898.047   2
   3  -1  -2 53031.2 1634.32   1
  -3  -1   2 52093.1 1930.46   2
  -3  -1   3 10309.1 637.959   2
   3  -1  -3 9657.19 401.893   1
  -3  -1   4 99540.0 2707.83   2
   3  -1  -4 81677.6 2365.02   1
   3  -1 -15 1436.13 185.029   4
   3  -1 -16 1704.45 213.470   4
   3  -1 -17 2260.45 261.020   4
  -3   1 -17 1310.78 422.355   2
   3  -1 -18 306.862 135.948   4
  -3   1 -18 436.423 353.622   2
  -3   1 -19 1184.96 457.052   2
   3  -1 -19 1464.98 243.434   4
  -3   1 -20 1776.16 555.774   2
   3  -1 -20 2950.68 331.140   4
   3  -1 -21 4170.89 392.328   4
   3  -1 -22 10977.4 674.552   4
   3  -1 -23 1218.45 267.386   4
   3  -1 -24 8539.48 595.257   4
   3  -1 -25 1858.82 307.656   4
   3  -1 -26 3824.57 396.506   4
   3  -1 -27 2991.10 346.136   4
   3  -1 -28 157.360 161.145   4
   3  -1 -29 786.417 197.091   4
   3  -1 -30 64.9388 114.371   4
   3   2 -28 595.002 195.569   4
   3   2 -27 1476.45 297.217   4
   3   2 -26 811.443 281.052   4
   3   2 -25 599.607 259.405   4
   3   2 -24 20.0139 213.955   4
   3   2 -23 853.450 275.086   4
   3   2 -22 2904.80 408.897   4
   3   2 -21 6044.36 550.921   4
  -3  -2 -20 3547.70 869.187   2
   3  -2  20 3039.74 576.259   1
   3   2 -20 4469.36 463.541   4
  -3  -2 -19 936.514 575.927   2
   3   2 -19 307.286 194.734   4
   3  -2  19 613.928 321.977   1
   3  -2  18 731.587 347.488   1
  -3  -2 -18 1053.01 508.089   2
   3   2 -18 456.187 201.087   4
  -3  -2 -17 575.265 366.258   2
   3   2 -17 522.940 202.380   4
   3  -2  17 561.319 297.298   1
   3  -2  16 4693.24 622.580   1
  -3  -2 -16 3285.05 703.849   2
   3   2 -16 4435.44 415.190   4
  -3  -2 -15 6807.78 964.069   2
   3  -2  15 7749.34 781.588   1
   3   2 -15 7663.02 532.220   4
  -3  -2 -14 1704.49 498.185   2
   3   2 -14 1468.86 233.007   4
   3  -2  14 1555.50 365.204   1
  -3  -2 -13 823.327 386.579   2
   3  -2  13 1077.65 259.815   1
  -3  -2 -12 948.206 327.030   2
   3  -2  12 1052.24 267.924   1
  -3  -2 -11 5967.37 767.722   2
   3  -2  11 5881.34 592.583   1
  -3  -2 -10 33846.6 1914.33   2
   3  -2  10 36533.3 1630.22   1
   3  -2   9 42336.2 1777.03   1
  -3  -2  -9 39831.1 2058.21   2
  -3  -2  -8 1790.90 403.744   2
   3  -2   8 1610.06 300.204   1
  -3  -2  -7 2308.05 447.539   2
   3  -2   7 1936.21 315.319   1
  -3  -2  -6 2666.08 465.469   2
  -3  -2  -5 15608.1 1079.36   2
  -3  -2  -4 31252.0 1592.87   2
  -3  -2  -3 81310.0 3038.27   2
  -3  -2  -2 168150. 5413.69   2
  -3  -2  -1 14441.3 963.152   2
  -3  -2   0 46436.6 1979.06   2
  -3  -2   1 13081.6 908.964   2
  -3  -2   2 166187. 5291.06   2
  -3  -2   3 78533.7 2835.07   2
  -3  -2   4 26801.9 1253.56   2
  -3  -2   5 16052.4 877.516   2
   3  -2 -14 1732.93 185.174   4
   3  -2 -15 8118.26 447.952   4
   3  -2 -16 5072.75 360.645   4
   3  -2 -17 971.693 180.322   4
   3  -2 -18 841.223 177.183   4
   3  -2 -19 462.595 160.606   4
  -3   2 -19 395.957 336.146   2
  -3   2 -20 2357.73 591.816   2
   3  -2 -20 3571.22 343.698   4
   3  -2 -21 5119.33 422.350   4
   3  -2 -22 2529.42 312.572   4
   3  -2 -23 865.119 228.755   4
   3  -2 -24 189.014 176.758   4
   3  -2 -25 462.710 189.864   4
   3  -2 -26 435.208 193.486   4
   3  -2 -27 1503.83 269.687   4
   3  -2 -28 928.643 207.056   4
   3  -2 -29 77.8378 129.287   4
   3  -2 -30 1862.35 221.455   4
   3   3 -25 615.749 254.053   4
   3   3 -24 404.091 256.218   4
   3   3 -23 6558.80 621.710   4
   3   3 -22 4425.70 522.998   4
   3   3 -21 320.641 248.804   4
   3  -3  20 6624.77 872.712   1
   3   3 -20 9405.77 711.043   4
  -3  -3 -19 6028.58 1197.16   2
   3  -3  19 6141.79 826.014   1
   3   3 -19 7294.49 614.050   4
   3  -3  18 3073.05 581.149   1
  -3  -3 -18 3142.20 848.270   2
   3   3 -18 3932.47 455.169   4
  -3  -3 -17 7925.95 1194.44   2
   3   3 -17 6655.11 564.589   4
   3  -3  17 7193.48 842.851   1
  -3  -3 -16 3014.24 716.013   2
   3  -3  16 2781.99 506.506   1
   3   3 -16 3343.87 403.465   4
   3   3 -15 3257.17 370.761   4
  -3  -3 -15 3750.35 777.587   2
   3  -3  15 3795.41 551.086   1
  -3  -3 -14 3941.32 792.994   2
   3  -3  14 4470.75 590.347   1
   3   3 -14 3999.75 409.081   4
   3  -3  13 2729.88 439.499   1
  -3  -3 -13 2764.44 657.002   2
   3   3 -13 2213.55 281.802   4
  -3  -3 -12 1195.43 436.676   2
   3  -3  12 1542.28 365.873   1
   3  -3  11 37872.6 1830.39   1
  -3  -3 -11 37503.5 2281.73   2
   3  -3  10 4212.34 546.919   1
  -3  -3 -10 4088.73 690.255   2
  -3  -3  -9 5843.97 806.733   2
  -3  -3  -8 138.916 236.787   2
  -3  -3  -7 28708.0 1788.64   2
  -3  -3  -6 22093.4 1511.94   2
  -3  -3  -5 23383.5 1529.63   2
  -3  -3  -4 24334.8 1552.19   2
  -3  -3  -3 31404.3 1768.53   2
  -3  -3  -2 20443.9 1358.19   2
  -3  -3  -1 26079.9 1553.33   2
  -3  -3   0 27190.9 1574.69   2
  -3  -3   1 29201.5 1653.85   2
  -3  -3   2 20154.5 1289.37   2
  -3  -3   3 28546.8 1530.48   2
  -3  -3   4 24254.3 1372.74   2
  -3  -3   5 24655.8 1353.64   2
   3  -3 -14 4900.85 322.217   4
   3  -3 -15 4011.43 302.873   4
   3  -3 -16 3314.49 280.072   4
   3  -3 -16 2845.91 239.693   6
   3  -3 -17 7370.06 449.107   4
   3  -3 -18 3290.92 307.912   4
   3  -3 -19 6302.31 436.181   4
   3  -3 -20 8598.31 531.304   4
   3  -3 -21 301.854 160.450   4
   3  -3 -22 3486.38 343.106   4
   3  -3 -23 5347.93 436.365   4
   3  -3 -24 399.797 179.146   4
   3  -3 -25 742.699 202.122   4
   3  -3 -26 757.378 207.596   4
   3  -3 -27 3900.58 357.202   4
   3  -3 -28 681.626 172.783   4
   3  -3 -29 2380.73 252.369   4
   3   4 -22 85.5387 229.840   4
   3   4 -21 4760.74 545.475   4
   3   4 -20 10361.8 792.235   4
   3  -4  19 14013.5 1286.32   1
  -3  -4 -19 13998.5 1820.88   2
   3   4 -19 15947.2 976.620   4
   3  -4  18 9791.38 1034.84   1
   3   4 -18 9565.10 726.263   4
   3  -4  17 10585.1 1059.56   1
   3   4 -17 9572.28 730.452   4
   3  -4  16 20155.5 1456.38   1
  -3  -4 -16 19211.7 1994.79   2
   3   4 -16 20030.6 1074.08   4
   3   4 -15 2659.23 366.499   4
   3  -4  15 2818.93 539.036   1
  -3  -4 -15 1884.18 665.732   2
   3  -4  14 573.867 307.753   1
   3   4 -14 184.023 189.897   4
  -3  -4 -14 901.456 531.526   2
   3  -4  13 7019.18 785.210   1
  -3  -4 -13 5058.18 942.453   2
   3   4 -13 6692.26 535.743   4
   3  -4  12 33874.1 1860.71   1
  -3  -4 -12 30816.5 2324.80   2
   3   4 -12 34404.1 1403.47   4
  -3  -4 -11 8452.91 1145.61   2
  -3  -4 -10 22179.1 1807.32   2
  -3  -4  -9 6151.32 909.517   2
  -3  -4  -8 6511.14 954.668   2
  -3  -4  -7 7878.44 977.662   2
  -3  -4  -6 44222.7 2483.65   2
  -3  -4  -5 24446.7 1739.35   2
  -3  -4  -4 24036.2 1692.32   2
  -3  -4  -3 30967.6 1938.21   2
  -3  -4  -2 14612.4 1265.68   2
  -3  -4  -1 65132.7 2997.80   2
  -3  -4   0 23672.3 1579.11   2
  -3  -4   1 61676.6 2849.93   2
  -3  -4   2 13004.2 1107.30   2
  -3  -4   3 30741.9 1746.30   2
  -3  -4   4 19187.8 1317.59   2
  -3  -4   5 23736.8 1505.34   2
   3  -4 -12 34550.4 1162.39   4
   3  -4 -13 6974.87 385.529   4
   3  -4 -14 321.317 120.653   4
   3  -4 -15 2580.77 244.980   4
   3  -4 -16 21728.9 871.684   4
   3  -4 -17 10240.9 550.791   4
   3  -4 -18 9390.35 528.812   4
   3  -4 -18 9375.49 475.634   6
   3  -4 -19 15708.8 739.218   4
   3  -4 -20 9622.53 555.896   4
   3  -4 -21 4729.37 382.982   4
   3  -4 -22 131.522 147.674   4
   3  -4 -23 1431.56 243.748   4
   3  -4 -24 522.178 175.710   4
   3  -4 -25 277.160 151.830   4
   3  -4 -26 7789.83 481.948   4
   3  -4 -27 347.552 134.545   4
   3  -4 -28 550.693 160.161   4
   3  -4 -29 1691.90 205.821   4
  -3  -5 -17 13820.0 1839.18   2
   3  -5  17 15772.5 1346.99   1
  -3  -5 -16 16652.7 1985.95   2
   3  -5  16 22277.5 1604.45   1
   3  -5  15 15451.0 1315.50   1
  -3  -5 -15 12285.8 1676.30   2
   3  -5  14 86393.2 3712.80   1
  -3  -5 -14 82001.7 4568.49   2
  -3  -5 -13 16625.0 1838.45   2
   3  -5  13 19285.3 1484.88   1
  -3  -5 -12 403.166 349.919   2
  -3  -5 -11 30336.9 2401.90   2
  -3  -5 -10 10237.3 1344.17   2
  -3  -5  -9 38131.7 2622.74   2
  -3  -5  -8 884.416 430.778   2
  -3  -5  -7 1658.69 550.503   2
  -3  -5  -6 41942.8 2638.07   2
  -3  -5  -5 1536.79 478.983   2
  -3  -5  -4 34699.2 2252.48   2
  -3  -5  -3 6551.80 946.980   2
  -3  -5  -2 61345.3 3103.49   2
  -3  -5  -1 28847.0 1928.09   2
  -3  -5   0 44289.0 2485.67   2
  -3  -5   1 27298.4 1822.86   2
  -3  -5   2 61389.9 2969.21   2
  -3  -5   3 6630.31 847.460   2
  -3  -5   4 32979.3 1992.52   2
  -3  -5   5 2249.63 533.521   2
   3  -5 -12 786.445 138.671   4
   3  -5 -13 19486.4 770.094   4
   3  -5 -14 84456.8 2559.09   4
   3  -5 -15 15548.3 685.186   4
   3  -5 -16 22172.0 890.715   4
   3  -5 -17 16871.3 748.590   4
   3  -5 -18 60957.0 1991.03   4
   3  -5 -19 1381.21 211.078   4
   3  -5 -19 1294.43 181.002   6
   3  -5 -20 720.158 173.801   4
   3  -5 -21 6665.38 453.440   4
   3  -5 -22 5795.47 418.792   4
   3  -5 -23 289.940 147.653   4
   3  -5 -24 1969.17 247.432   4
   3  -5 -25 362.403 148.005   4
   3  -5 -26 62.3158 111.216   4
   3  -5 -27 5282.55 353.091   4
   3  -5 -28 348.338 113.804   4
   3  -6  25 475.443 152.704   5
  -3  -6 -19 12380.0 593.558   4
  -3  -6 -18 107.653 101.961   4
  -3  -6 -17 4183.76 317.313   4
  -3  -6 -16 18495.2 760.609   4
   3  -6  16 16970.8 1485.38   1
  -3  -6 -16 17445.0 2064.22   2
  -3  -6 -15 6271.16 384.780   4
  -3  -6 -15 6689.44 1274.13   2
   3  -6  15 7079.12 997.989   1
  -3  -6 -14 12591.5 578.798   4
   3  -6  14 12583.4 1294.70   1
  -3  -6 -14 11365.7 1689.68   2
  -3  -6 -13 9839.37 1504.47   2
   3  -6  13 12539.5 1275.87   1
  -3  -6 -12 11348.7 1645.45   2
  -3  -6 -12 15072.7 700.858   3
  -3  -6 -11 2859.92 830.361   2
  -3  -6 -11 3880.90 327.277   3
  -3  -6 -10 17952.2 831.294   3
  -3  -6 -10 17730.5 1883.97   2
  -3  -6  -9 4276.21 907.856   2
  -3  -6  -9 3819.37 343.628   3
  -3  -6  -8 11962.7 1478.35   2
  -3  -6  -8 10699.2 617.717   3
  -3  -6  -7 1709.28 235.675   3
  -3  -6  -7 1238.01 482.943   2
  -3  -6  -6 4961.44 930.417   2
  -3  -6  -6 5153.48 409.202   3
  -3  -6  -5 15210.1 1573.72   2
  -3  -6  -5 16385.7 824.327   3
  -3  -6  -4 39379.4 2575.58   2
  -3  -6  -3 33950.8 2338.89   2
  -3  -6  -2 25639.3 1942.34   2
  -3  -6  -1 9151.94 1098.87   2
  -3  -6   0 2853.30 634.770   2
  -3  -6   1 7169.26 998.920   2
  -3  -6   2 27352.5 1950.85   2
  -3  -6   3 38134.6 2362.42   2
  -3  -6   4 41698.2 2518.46   2
  -3  -6   5 18373.7 1548.59   2
   3  -6  -6 4787.72 324.063   3
   3  -6  -7 1869.50 207.437   3
   3  -6  -8 11064.3 552.607   3
   3  -6  -9 4271.95 323.287   3
   3  -6 -12 14287.0 624.904   4
   3  -6 -13 11538.6 550.666   4
   3  -6 -14 11367.8 557.647   4
   3  -6 -15 6608.69 407.704   4
   3  -6 -16 16596.4 733.310   4
   3  -6 -17 4383.56 340.614   4
   3  -6 -18 219.583 133.060   4
   3  -6 -19 11317.6 587.446   4
   3  -6 -20 14228.5 672.364   4
   3  -6 -20 13824.1 607.017   6
   3  -6 -21 3519.11 315.666   4
   3  -6 -22 442.712 148.915   4
   3  -6 -23 93.7499 129.040   4
   3  -6 -24 126.866 117.617   4
   3  -6 -25 109.236 102.686   4
   3  -6 -26 5664.25 356.402   4
   3  -6 -27 1408.37 171.757   4
  -3  -7 -19 1052.53 168.499   4
  -3  -7 -18 1155.09 174.882   4
  -3  -7 -17 462.828 136.974   4
  -3  -7 -16 12442.1 590.103   4
  -3  -7 -15 3418.26 282.060   4
  -3  -7 -14 5407.75 350.886   4
  -3  -7 -14 5007.99 368.496   3
  -3  -7 -13 8587.63 1448.97   2
  -3  -7 -13 8442.31 501.916   3
  -3  -7 -12 37.5906 100.577   3
  -3  -7 -12 636.320 557.256   2
  -3  -7 -11 6414.05 449.918   3
  -3  -7 -11 6017.00 1204.07   2
  -3  -7 -10 11175.3 1578.90   2
  -3  -7 -10 13620.6 707.667   3
  -3  -7  -9 330.509 133.532   3
  -3  -7  -9 373.484 495.121   2
  -3  -7  -8 4628.06 396.560   3
  -3  -7  -8 4669.10 1012.40   2
  -3  -7  -7 27545.0 2345.84   2
  -3  -7  -7 28417.7 1204.34   3
  -3  -7  -6 3664.75 845.827   2
  -3  -7  -6 3960.99 382.474   3
  -3  -7  -5 1802.70 609.801   2
  -3  -7  -5 2418.13 308.263   3
  -3  -7  -4 11759.2 1419.43   2
  -3  -7  -4 13302.0 755.016   3
  -3  -7  -3 4875.76 906.070   2
  -3  -7  -3 4055.01 400.829   3
  -3  -7  -2 10367.9 1272.82   2
  -3  -7  -1 7405.08 1090.82   2
  -3  -7   0 1637.54 525.332   2
  -3  -7   1 8473.53 1164.58   2
   3  -7  -2 10065.6 506.214   3
  -3  -7   2 10081.7 1254.47   2
  -3  -7   3 5680.86 944.206   2
   3  -7  -3 4362.15 318.063   3
   3  -7  -4 11977.7 592.238   3
  -3  -7   4 16126.3 1543.66   2
   3  -7  -5 2124.17 230.258   3
   3  -7  -6 3349.97 287.175   3
   3  -7  -7 28446.4 1079.32   3
   3  -7  -8 4770.75 355.786   3
   3  -7  -9 567.899 143.425   3
   3  -7 -13 8000.75 449.060   4
   3  -7 -14 5065.30 354.562   4
   3  -7 -15 3117.02 275.146   4
   3  -7 -16 11198.2 570.493   4
   3  -7 -17 482.098 146.545   4
   3  -7 -18 1105.81 195.182   4
   3  -7 -19 793.086 170.957   4
   3  -7 -20 76.3844 113.880   4
   3  -7 -20 138.019 107.214   6
   3  -7 -21 678.949 158.390   4
   3  -7 -21 619.092 125.983   6
   3  -7 -22 2351.29 243.140   4
   3  -7 -23 147.669 101.417   4
   3  -7 -24 15.4162 96.3797   4
   3  -7 -25 21.8208 108.466   4
  -3  -8 -19 208.379 99.7056   4
  -3  -8 -18 867.270 154.375   4
  -3  -8 -17 3413.91 269.210   4
  -3  -8 -16 18771.7 767.566   4
  -3  -8 -16 18903.3 785.826   3
  -3  -8 -15 103.715 97.3595   3
  -3  -8 -15 286.908 123.153   4
  -3  -8 -14 7.98558 105.288   4
  -3  -8 -14 203.820 101.470   3
  -3  -8 -13 404.666 140.060   3
  -3  -8 -12 5949.84 433.936   3
  -3  -8 -11 22203.3 975.733   3
  -3  -8 -10 16495.4 820.648   3
  -3  -8 -10 14341.8 1771.00   2
  -3  -8  -9 23263.1 1030.86   3
  -3  -8  -9 20598.6 2132.43   2
  -3  -8  -8 1050.58 604.600   2
  -3  -8  -8 1193.88 224.346   3
  -3  -8  -7 24995.6 2323.63   2
  -3  -8  -7 26516.3 1158.93   3
  -3  -8  -6 2098.36 702.548   2
  -3  -8  -6 2603.03 324.875   3
  -3  -8  -5 10382.8 663.463   3
  -3  -8  -5 11871.7 1543.58   2
  -3  -8  -4 8826.10 1327.96   2
  -3  -8  -4 7698.60 574.278   3
  -3  -8  -3 1997.95 299.656   3
  -3  -8  -3 2038.55 690.307   2
  -3  -8  -2 5065.63 467.824   3
  -3  -8  -2 6545.58 1116.70   2
  -3  -8  -1 8292.50 616.252   3
  -3  -8  -1 9531.74 1350.57   2
  -3  -8   0 10087.0 1400.93   2
  -3  -8   0 9359.84 663.340   3
  -3  -8   1 7981.14 1195.20   2
  -3  -8   2 4708.76 946.188   2
   3  -8  -2 4987.27 349.679   3
   3  -8  -3 1744.59 211.158   3
   3  -8  -4 8044.66 474.751   3
   3  -8  -5 9137.78 517.665   3
   3  -8  -6 2128.39 239.187   3
   3  -8  -7 26332.8 1046.69   3
   3  -8  -8 820.688 170.918   3
   3  -8 -13 487.182 125.830   4
   3  -8 -14 130.582 106.445   4
   3  -8 -15 364.739 143.001   4
   3  -8 -16 18235.1 771.021   4
   3  -8 -17 3418.49 292.221   4
   3  -8 -18 782.250 156.441   4
   3  -8 -19 341.913 131.097   4
   3  -8 -19 356.033 113.212   6
   3  -8 -20 371.621 125.762   4
   3  -8 -20 414.246 116.386   6
   3  -8 -21 2426.23 231.430   4
   3  -8 -21 2515.43 195.790   6
   3  -8 -22 288.303 103.569   4
   3  -8 -23 230.010 102.181   4
   3  -8 -24 101.227 85.8013   4
  -3  -9 -18 2577.47 216.822   4
  -3  -9 -17 3066.50 238.671   4
  -3  -9 -16 303.854 110.941   4
  -3  -9 -16 475.350 118.567   3
  -3  -9 -15 2427.10 223.916   4
  -3  -9 -15 2704.41 255.385   3
  -3  -9 -14 8280.59 439.270   4
  -3  -9 -14 8285.89 477.067   3
  -3  -9 -13 24306.4 989.554   3
  -3  -9 -12 7564.80 485.010   3
  -3  -9 -11 14540.5 736.515   3
  -3  -9 -10 15318.9 775.458   3
  -3  -9  -9 12797.9 707.289   3
  -3  -9  -8 20520.9 970.377   3
  -3  -9  -7 4254.88 404.245   3
  -3  -9  -6 10036.6 644.578   3
  -3  -9  -5 6894.89 536.662   3
  -3  -9  -5 4853.58 1052.72   2
  -3  -9  -4 10696.2 684.384   3
  -3  -9  -4 9879.41 1459.52   2
  -3  -9  -3 3622.74 395.945   3
  -3  -9  -3 4000.84 959.302   2
  -3  -9  -2 12840.4 1655.47   2
  -3  -9  -2 13561.8 808.954   3
  -3  -9  -1 5673.50 1107.23   2
  -3  -9  -1 5224.37 492.300   3
  -3  -9   0 3627.69 878.377   2
  -3  -9   0 3548.34 404.938   3
  -3  -9   1 4932.65 488.278   3
   3  -9  -2 13609.6 651.593   3
  -3  -9   2 13802.8 844.501   3
  -3  -9   3 3078.51 385.451   3
   3  -9  -3 3173.17 283.688   3
   3  -9  -4 10114.8 551.960   3
  -3  -9   4 9693.79 695.924   3
   3  -9  -5 7575.18 466.284   3
  -3  -9   5 6726.86 581.363   3
   3  -9  -6 9838.53 558.513   3
  -3  -9   6 10539.1 720.919   3
   3  -9  -7 4001.31 343.473   3
   3  -9 -12 7567.34 429.060   4
   3  -9 -13 23776.9 898.865   4
  -3  -9  13 21242.7 1027.11   3
   3  -9 -14 7944.03 440.793   4
  -3  -9  14 7437.26 517.032   3
   3  -9 -15 2736.36 249.253   4
   3  -9 -16 357.494 126.816   4
   3  -9 -17 2939.31 254.593   4
   3  -9 -18 2572.80 229.695   4
   3  -9 -19 2284.80 200.498   6
   3  -9 -19 2480.27 218.789   4
   3  -9 -20 4448.37 287.362   4
   3  -9 -20 4220.86 257.335   6
   3  -9 -21 243.213 101.195   4
   3  -9 -22 1945.06 170.553   4
  -3 -10 -16 3248.12 231.711   4
  -3 -10 -16 3600.63 243.041   3
  -3 -10 -15 6517.97 347.888   4
  -3 -10 -15 7006.00 378.958   3
  -3 -10 -14 3581.48 252.545   4
  -3 -10 -14 3726.35 281.307   3
  -3 -10 -13 1825.14 190.131   4
  -3 -10 -13 1923.61 212.090   3
  -3 -10 -12-0.89194 96.9875   3
  -3 -10 -11 797.269 168.977   3
  -3 -10 -10 10994.6 602.847   3
  -3 -10  -9 4122.06 358.535   3
  -3 -10  -8 31369.4 1259.63   3
  -3 -10  -7 4197.84 389.350   3
  -3 -10  -6 27096.2 1170.10   3
  -3 -10  -5 13507.9 754.269   3
  -3 -10  -4 10864.0 680.084   3
  -3 -10  -3 4753.54 442.627   3
  -3 -10  -2 13695.6 792.000   3
  -3 -10  -1 14024.0 819.628   3
  -3 -10   0 1460.98 280.422   3
  -3 -10   1 13539.9 809.051   3
   3 -10  -2 14419.9 662.291   3
  -3 -10   2 13335.9 810.100   3
   3 -10  -3 5176.82 366.741   3
  -3 -10   3 4582.31 452.055   3
   3 -10  -4 11231.2 578.555   3
  -3 -10   4 10472.2 700.911   3
  -3 -10   5 11947.4 750.595   3
  -3 -10   6 27014.2 1230.50   3
  -3 -10   7 4032.14 417.661   3
  -3 -10   8 28276.0 1254.44   3
  -3 -10   9 4077.05 403.240   3
  -3 -10  10 10104.1 630.160   3
  -3 -10  11 673.970 184.989   3
   3 -10 -11 967.063 158.100   4
  -3 -10  12 91.9260 112.832   3
   3 -10 -12 32.5252 108.020   4
   3 -10 -13 1491.63 182.216   4
   3 -10 -14 4096.33 288.175   4
   3 -10 -15 6973.23 383.497   4
   3 -10 -16 3452.05 255.453   4
   3 -10 -17 6634.52 353.444   4
   3 -10 -18 1364.03 155.373   4
   3 -10 -18 1475.73 154.922   6
   3 -10 -19 2201.99 179.991   4
   3 -10 -19 2213.85 174.931   6
  -3 -11 -14 3456.23 215.559   4
  -3 -11 -14 3583.22 238.291   3
  -3 -11 -13 2848.80 203.092   4
  -3 -11 -13 2659.19 219.077   3
  -3 -11 -12-9.28032 80.2210   4
  -3 -11 -12-34.1719 73.4931   3
  -3 -11 -11 7327.27 419.257   3
  -3 -11 -10 1135.50 174.911   3
  -3 -11  -9 109.311 100.978   3
  -3 -11  -8 64.1228 103.027   3
  -3 -11  -7 230.649 119.508   3
  -3 -11  -6 133.161 136.273   3
  -3 -11  -5 2927.81 303.369   3
  -3 -11  -4 2109.10 273.104   3
  -3 -11  -3 1640.07 245.021   3
  -3 -11  -2 813.318 198.909   3
  -3 -11  -1 2443.07 298.245   3
  -3 -11   0 2278.35 296.274   3
  -3 -11   1 2033.96 280.336   3
  -3 -11   2 1090.44 227.709   3
  -3 -11   3 1607.08 250.785   3
  -3 -11   4 2008.95 273.313   3
  -3 -11   5 2577.55 306.255   3
  -3 -11   6-85.1167 111.608   3
  -3 -11   7 114.881 113.005   3
  -3 -11   8-89.7502 95.4288   3
  -3 -11   9 180.712 116.410   3
  -3 -11  10 1048.00 167.264   3
   3 -11 -10 1124.98 144.119   4
   3 -11 -11 6915.12 349.698   4
  -3 -11  11 4731.27 337.874   3
   3 -11 -12 11.8440 77.2307   4
   3 -11 -13 3022.37 223.959   4
   3 -11 -14 3758.19 244.937   4
   3 -11 -15 725.841 112.052   4
   3 -11 -16 158.823 77.9537   4
   3 -11 -16 228.709 83.8314   6
   3 -11 -17 1001.37 113.930   6
  -3 -12 -12 1341.65 132.315   3
  -3 -12 -11 1940.39 168.826   3
  -3 -12 -10-35.1487 71.0689   4
  -3 -12 -10-1.31895 67.0807   3
  -3 -12  -9 1770.21 180.911   3
  -3 -12  -8 944.661 146.538   3
  -3 -12  -7 2382.04 225.773   3
  -3 -12  -6 395.475 114.477   3
  -3 -12  -5 338.483 118.283   3
  -3 -12  -4 1400.55 189.336   3
  -3 -12  -3 1828.59 217.083   3
  -3 -12  -2 197.446 97.0681   3
  -3 -12  -1 4399.02 338.565   3
  -3 -12   0 2191.75 241.715   3
  -3 -12   1 4480.16 345.841   3
  -3 -12   2 150.916 108.138   3
  -3 -12   3 1476.44 197.672   3
  -3 -12   4 1064.56 167.030   3
  -3 -12   5 352.306 119.521   3
  -3 -12   6 285.295 103.743   3
   3 -12  -7 2773.76 197.085   4
  -3 -12   7 1931.01 202.111   3
  -3 -12   8 795.060 127.234   3
   3 -12  -8 797.699 111.846   4
  -3 -12   9 13.5213 45.9978   3
   3 -12  -9 1260.40 124.787   4
   3 -12 -10-97.7153 63.7175   4
   3 -12 -11-20.9751 40.5621   4
   3 -12 -13 543.072 94.8436   6
  -3 -13  -7 926.865 109.892   3
  -3 -13  -6 795.778 107.754   3
  -3 -13  -5 5010.98 281.478   3
  -3 -13  -4 3577.06 236.368   3
  -3 -13  -3 2730.14 207.171   3
  -3 -13  -2 251.025 83.6115   3
  -3 -13  -1 39.0984 66.2888   3
  -3 -13   0 311.357 87.4604   3
  -3 -13   1 100.218 67.5300   3
  -3 -13   2 225.369 74.0981   3
  -3 -13   3 2218.35 178.293   3
  -3 -13   4 3088.40 205.051   3
  -4   0   0 69240.7 2434.26   2
  -4   0  -1 11040.4 718.411   2
  -4   0   1 10770.9 676.072   2
   4   0   1 11928.8 649.081   1
  -4   0  -2 118070. 3761.71   2
  -4   0   2 111720. 3592.29   2
   4   0   2 116121. 3593.07   1
  -4   0  -3 30891.9 1402.45   2
   4   0   3 30647.1 1277.55   1
  -4   0   3 27738.2 1159.49   2
   4   0   4 2826.92 334.064   1
  -4   0  -4 2163.22 366.155   2
  -4   0  -5 34488.7 1623.28   2
   4   0   5 34725.5 1484.69   1
   4   0   6 408.417 167.233   1
  -4   0  -6 357.100 208.357   2
  -4   0  -7 141.066 193.886   2
   4   0   7 442.633 220.451   1
  -4   0  -8 123270. 4260.97   2
   4   0   8 119446. 4012.49   1
  -4   0  -9 219010. 7031.46   2
   4   0   9 221983. 6787.01   1
  -4   0 -10 22411.7 1400.42   2
   4   0  10 20556.7 1218.78   1
   4   0  11 380.076 230.606   1
  -4   0 -11 204.711 224.865   2
   4   0  12 27373.6 1510.82   1
  -4   0 -12 27553.5 1696.45   2
  -4   0 -13 121.490 194.412   2
   4   0  13 310.371 227.070   1
  -4   0 -14 1000.47 378.975   2
   4   0 -14 1487.25 210.665   4
  -4   0 -15 7457.75 941.728   2
   4   0 -15 8856.50 528.640   4
  -4   0 -16 7644.05 1003.86   2
   4   0 -16 10056.1 587.127   4
  -4   0 -17 286.627 305.996   2
   4   0 -17 502.254 179.513   4
  -4   0 -18 4433.25 868.492   2
   4   0 -18 5487.37 449.325   4
  -4   0 -19-1242.43 480.341   2
   4   0 -19 191.722 156.920   4
   4   0 -20 4966.18 453.641   4
   4   0 -21 6114.03 510.933   4
   4   0 -22 11618.0 732.377   4
   4   0 -23 6259.09 530.764   4
   4   0 -24 36.8606 170.449   4
   4   0 -25 379.908 202.062   4
   4   0 -26 126.209 170.933   4
   4   0 -27 10554.2 630.719   4
   4   0 -28 516.835 163.549   4
   4   1 -27 207.656 158.058   4
   4   1 -26 2143.33 324.824   4
   4   1 -25 4351.23 441.399   4
   4   1 -24 855.443 255.696   4
   4   1 -23 4397.43 466.289   4
   4   1 -22 260.580 210.442   4
   4   1 -21 407.628 213.715   4
   4   1 -20 2512.50 352.378   4
  -4  -1 -19 5567.21 1040.44   2
   4   1 -19 7420.31 567.607   4
  -4  -1 -18 2204.69 715.943   2
   4   1 -18 1987.06 294.327   4
  -4  -1 -17 742.988 489.424   2
   4   1 -17 1447.50 265.856   4
  -4  -1 -16 8900.68 1126.72   2
   4  -1  16 9101.00 922.137   1
   4   1 -16 9862.38 613.801   4
  -4  -1 -15 785.320 363.685   2
   4   1 -15 1351.81 245.793   4
   4  -1  15 1284.35 358.305   1
  -4  -1 -14 553.410 299.618   2
   4  -1  14 963.727 311.590   1
   4   1 -14 816.387 190.202   4
  -4  -1 -13 2902.52 597.861   2
   4  -1  13 2965.98 483.959   1
  -4  -1 -12 1083.57 364.366   2
   4  -1  12 1002.03 272.412   1
   4  -1  11 1316.33 325.731   1
  -4  -1 -11 1227.61 382.468   2
   4  -1  10 54689.5 2262.63   1
  -4  -1 -10 53012.5 2544.59   2
  -4  -1  -9 153189. 5567.14   2
   4  -1   9 171517. 5277.99   1
  -4  -1  -8 75278.6 3154.38   2
   4  -1   8 81619.1 2879.24   1
  -4  -1  -7 3561.29 536.175   2
   4  -1   7 3698.54 429.071   1
  -4  -1  -6 53510.5 2385.94   2
   4  -1   6 56158.8 2101.79   1
  -4  -1  -5 12323.7 949.228   2
   4  -1   5 13132.6 785.228   1
  -4  -1  -4 3289.53 468.695   2
   4  -1   4 3249.21 357.257   1
  -4  -1  -3 76978.1 2881.01   2
   4  -1   3 73664.7 2522.98   1
  -4   1   2 886.064 156.289   2
  -4  -1  -2 864.552 265.398   2
   4  -1   2 1227.60 213.909   1
  -4   1   1 44363.7 1646.40   2
  -4  -1  -1 45287.7 1950.58   2
   4  -1   1 47378.5 1661.79   1
   4  -1   0 38893.2 1393.97   1
  -4  -1   0 35779.6 1657.60   2
  -4  -1   1 41348.9 1861.05   2
   4  -1  -1 48468.7 1593.62   1
   4  -1  -2 1352.71 171.312   1
  -4  -1   2 1470.03 298.661   2
  -4  -1   3 80704.8 2795.69   2
   4  -1 -13 3290.29 261.929   6
   4  -1 -14 1036.66 174.775   4
   4  -1 -14 726.575 151.791   6
  -4   1 -14 485.779 279.670   2
   4  -1 -15 1244.38 205.396   4
   4  -1 -15 1259.02 184.139   6
  -4   1 -15 941.900 375.369   2
  -4   1 -16 8435.60 1012.03   2
   4  -1 -16 9849.23 552.737   4
  -4   1 -17 1096.94 484.659   2
   4  -1 -17 1122.88 199.920   4
  -4   1 -18 830.233 408.284   2
   4  -1 -18 1829.30 253.349   4
  -4   1 -19 5622.77 903.579   2
   4  -1 -19 8282.63 542.851   4
   4  -1 -20 1917.53 285.013   4
   4  -1 -21 246.065 182.731   4
   4  -1 -22-8.41611 159.145   4
   4  -1 -23 4513.22 431.856   4
   4  -1 -24 1080.04 246.247   4
   4  -1 -25 3706.60 379.251   4
   4  -1 -26 1824.23 280.038   4
   4  -1 -27-95.4303 160.449   4
   4  -1 -28 103.478 126.008   4
   4  -2  29 425.832 133.948   5
   4   2 -26 534.013 192.199   4
   4   2 -25 1906.07 322.447   4
   4   2 -24 1543.26 318.678   4
   4   2 -23 2125.55 353.405   4
   4   2 -22 2655.21 399.722   4
   4   2 -21 1705.19 334.618   4
   4   2 -20 1850.99 349.257   4
  -4  -2 -19 8900.79 1324.75   2
   4  -2  19 9292.04 1030.47   1
   4   2 -19 11725.3 766.482   4
  -4  -2 -18 318.723 487.174   2
   4  -2  18 896.965 406.118   1
   4   2 -18 966.104 262.584   4
  -4  -2 -17 3255.67 784.782   2
   4   2 -17 2900.62 368.896   4
   4  -2  17 3394.41 609.300   1
  -4  -2 -16 410.213 377.518   2
   4   2 -16 188.211 170.941   4
   4  -2  16 295.711 261.749   1
  -4  -2 -15 6990.60 1060.15   2
   4  -2  15 8290.60 858.362   1
   4   2 -15 8484.31 595.284   4
   4  -2  14 4828.87 636.749   1
  -4  -2 -14 4842.36 866.979   2
   4   2 -14 4468.02 414.661   4
  -4  -2 -13 11042.6 1250.39   2
   4   2 -13 11360.8 660.460   4
   4  -2  13 12774.5 1007.27   1
  -4  -2 -12 2686.42 609.824   2
   4  -2  12 3307.80 487.292   1
  -4  -2 -11 3872.83 675.102   2
   4  -2  11 3020.77 461.747   1
  -4  -2 -10 9180.56 1009.57   2
   4  -2  10 8040.19 719.791   1
  -4  -2  -9 17566.6 1401.99   2
   4  -2   9 18677.0 1114.82   1
  -4  -2  -8 722.329 334.296   2
   4  -2   8 584.662 222.948   1
  -4  -2  -7 5203.84 698.817   2
   4  -2   7 5010.72 519.656   1
   4  -2   6 19467.0 1061.84   1
  -4  -2  -6 18946.2 1369.07   2
  -4  -2  -5 4449.91 635.823   2
   4  -2   5 4781.48 472.127   1
  -4  -2  -4 131.159 213.992   2
   4  -2   4 483.847 196.834   1
   4  -2   3 26967.7 1265.37   1
  -4  -2  -3 29661.2 1647.15   2
   4  -2   2 9521.36 642.695   1
  -4  -2  -2 10911.8 936.326   2
   4  -2   1 68535.1 2418.51   1
  -4  -2  -1 78211.5 2986.66   2
  -4  -2   0 1932.94 406.822   2
   4  -2   0 1835.38 256.588   1
   4  -2  -1 71433.4 2394.23   1
  -4  -2   1 79129.8 2971.72   2
   4  -2  -2 10354.2 563.114   1
  -4  -2   2 10940.5 872.209   2
  -4  -2   3 29552.8 1487.84   2
  -4  -2   4 783.777 226.989   2
   4  -2 -12 3615.80 266.910   6
   4  -2 -13 11825.4 547.198   6
   4  -2 -14 5173.35 349.702   4
   4  -2 -14 4581.31 320.433   6
   4  -2 -15 9733.88 517.706   4
   4  -2 -15 9381.16 491.167   6
   4  -2 -16 425.205 152.913   4
   4  -2 -16 434.588 128.051   6
   4  -2 -17 3305.95 275.119   6
   4  -2 -17 3489.46 329.605   4
   4  -2 -18 627.809 176.542   4
  -4   2 -18 336.532 344.082   2
  -4   2 -19 8192.13 1090.83   2
   4  -2 -19 11169.7 623.962   4
   4  -2 -20 1915.78 264.196   4
   4  -2 -21 1077.61 225.758   4
   4  -2 -22 2710.19 330.780   4
   4  -2 -23 1688.46 269.320   4
   4  -2 -24 1418.28 251.157   4
   4  -2 -25 1740.36 258.469   4
   4  -2 -26 827.638 197.061   4
   4  -2 -27 977.162 198.128   4
   4  -2 -28 982.019 180.964   4
   4  -3  28 151.349 119.452   5
   4   3 -23 1152.04 296.991   4
   4   3 -22 4634.34 514.567   4
   4   3 -21 5600.49 563.459   4
   4   3 -20 522.017 267.148   4
   4   3 -19 9905.62 732.696   4
   4  -3  18 9550.30 1048.72   1
  -4  -3 -18 10412.5 1463.37   2
   4   3 -18 10710.0 753.295   4
   4  -3  17 8783.22 984.507   1
  -4  -3 -17 7498.83 1250.05   2
   4   3 -17 9188.38 675.298   4
   4   3 -16 2906.89 390.373   4
  -4  -3 -16 2498.84 742.627   2
   4  -3  16 2809.54 579.623   1
   4   3 -15 166.664 185.084   4
  -4  -3 -15 157.497 328.792   2
   4  -3  15 468.275 388.491   1
   4  -3  14 38129.5 2011.68   1
   4   3 -14 35586.1 1470.76   4
   4  -3  13 11160.8 969.344   1
  -4  -3 -13 9062.85 1213.34   2
   4   3 -13 9248.78 645.605   4
   4  -3  12 11689.3 976.689   1
  -4  -3 -12 10733.8 1280.99   2
   4   3 -12 12004.3 702.307   4
  -4  -3 -11 4459.99 814.630   2
   4  -3  11 4416.38 592.852   1
   4  -3  10 9867.24 865.924   1
  -4  -3 -10 10328.9 1191.58   2
   4  -3   9 35321.7 1774.58   1
  -4  -3  -9 37401.8 2309.47   2
   4  -3   8 8347.08 757.689   1
  -4  -3  -8 7505.83 963.714   2
  -4  -3  -7 1210.42 418.801   2
   4  -3   7 1244.23 311.284   1
   4  -3   6 8487.68 735.393   1
  -4  -3  -6 8873.88 1007.49   2
  -4  -3  -5 1901.99 490.600   2
  -4  -3  -4 11074.0 1097.70   2
  -4  -3  -3 19603.8 1453.36   2
  -4  -3  -2 31323.2 1885.88   2
  -4  -3  -1 1431.85 413.157   2
  -4  -3   0 1186.28 377.447   2
  -4  -3   1 915.300 341.557   2
  -4  -3   2 29997.4 1695.68   2
  -4  -3   3 17868.1 1203.70   2
  -4  -3   4 11110.4 891.335   2
   4  -3 -12 12429.4 567.252   6
   4  -3 -13 10883.7 517.144   4
   4  -3 -13 10504.2 515.988   6
   4  -3 -14 38757.2 1290.36   4
   4  -3 -14 35398.3 1267.37   6
   4  -3 -15-18.4119 102.943   4
   4  -3 -15 17.2297 94.8066   6
   4  -3 -16 2602.36 261.932   4
   4  -3 -16 2767.29 248.162   6
   4  -3 -17 9402.94 531.655   4
   4  -3 -17 9458.23 499.731   6
   4  -3 -18 10458.5 578.798   4
   4  -3 -18 10308.6 528.587   6
   4  -3 -19 9043.93 541.348   4
   4  -3 -20 253.703 139.596   4
   4  -3 -21 4785.51 397.595   4
   4  -3 -22 4202.33 377.067   4
   4  -3 -23 1123.54 218.508   4
   4  -3 -24 2926.02 313.651   4
   4  -3 -25 116.891 135.877   4
   4  -3 -26 334.233 142.276   4
   4  -3 -27 287.050 138.292   4
   4  -3 -28 83.2696 99.6986   4
   4  -4  27 1351.00 214.308   5
  -4  -4 -17 21802.3 2244.56   2
   4   4 -17 24719.0 1244.25   4
   4  -4  17 26993.6 1839.94   1
  -4  -4 -16 11503.3 1597.42   2
   4  -4  16 10831.6 1120.99   1
   4   4 -16 11454.5 783.058   4
  -4  -4 -15 32728.4 2665.87   2
   4  -4  15 35292.4 2050.07   1
   4   4 -15 32330.0 1466.99   4
  -4  -4 -14 29588.7 2510.57   2
   4  -4  14 33285.1 1932.70   1
   4   4 -14 31547.5 1405.02   4
   4  -4  13 1825.19 453.665   1
  -4  -4 -13 1248.42 570.054   2
   4  -4  12 1721.21 432.086   1
  -4  -4 -12 1274.43 567.142   2
  -4  -4 -11 1924.53 609.255   2
   4  -4  11 3490.49 564.720   1
   4  -4  10 5100.19 661.867   1
  -4  -4 -10 4580.54 872.910   2
   4  -4   9 22997.8 1478.52   1
  -4  -4  -9 22704.2 1913.03   2
   4  -4   8 14436.3 1112.95   1
  -4  -4  -8 15576.7 1548.22   2
  -4  -4  -7 4191.10 762.454   2
  -4  -4  -6 23655.5 1847.31   2
  -4  -4  -5 2594.58 609.186   2
  -4  -4  -4 66983.1 3355.52   2
  -4  -4  -3 921.370 393.062   2
  -4  -4  -2 77821.7 3636.86   2
  -4  -4  -1 127735. 5050.07   2
  -4  -4   0 83.7817 243.113   2
  -4  -4   1 124637. 4767.65   2
  -4  -4   2 67536.5 3027.61   2
  -4  -4   3 987.375 377.433   2
  -4  -4   4 63726.0 2861.39   2
  -4  -4   5 1692.38 428.916   2
   4  -4  -9 21158.8 956.364   5
   4  -4 -13 2100.20 214.177   4
   4  -4 -14 33708.3 1185.98   4
   4  -4 -15 34319.1 1207.63   4
   4  -4 -15 33121.9 1199.73   6
   4  -4 -16 13358.4 625.962   4
   4  -4 -16 12322.0 598.003   6
   4  -4 -17 25151.4 993.670   4
   4  -4 -17 24776.7 960.979   6
   4  -4 -18 8487.39 497.203   4
   4  -4 -18 7741.69 447.967   6
   4  -4 -19 5474.84 402.600   4
   4  -4 -19 5660.84 366.711   6
   4  -4 -20 571.841 174.901   4
   4  -4 -21 3503.12 321.523   4
   4  -4 -22 5724.41 419.804   4
   4  -4 -23 3915.80 343.147   4
   4  -4 -24 1222.45 203.063   4
   4  -4 -25 146.705 127.591   4
   4  -4 -26 2430.99 251.766   4
   4  -4 -27 1106.18 173.056   4
   4  -5  26 972.531 175.046   5
   4  -5  25 502.650 158.375   5
  -4  -5 -16 9627.52 1525.20   2
   4  -5  16 11452.9 1181.62   1
  -4  -5 -15 12988.3 1771.58   2
   4  -5  15 13991.4 1271.67   1
   4  -5  14 45119.5 2447.21   1
  -4  -5 -14 39583.5 3121.91   2
   4  -5  13 10276.8 1086.32   1
  -4  -5 -13 7712.82 1311.86   2
  -4  -5 -12 994.917 593.337   2
   4  -5  12 1265.16 446.766   1
  -4  -5 -11 92.3463 427.965   2
   4  -5  11-73.7083 289.335   1
  -4  -5 -10 598.275 458.740   2
   4  -5  10 1173.24 432.829   1
  -4  -5  -9 29704.8 2411.77   2
   4  -5   9 27885.5 1289.46   5
  -4  -5  -8 5583.63 985.085   2
   4  -5   8 4931.28 463.939   5
  -4  -5  -7 16672.6 1718.46   2
   4  -5   7 16553.1 892.935   5
   4  -5   6 3621.74 375.139   5
  -4  -5  -6 4942.02 904.272   2
  -4  -5  -5 12824.1 1447.48   2
  -4  -5  -4 36560.9 2470.26   2
  -4  -5  -3 14977.0 1496.82   2
  -4  -5  -2 2662.12 622.365   2
  -4  -5  -1 13541.4 1355.24   2
  -4  -5   0 3735.57 700.463   2
  -4  -5   1 14230.1 1306.72   2
  -4  -5   2 2357.79 529.858   2
  -4  -5   3 16213.0 1390.71   2
  -4  -5   4 37982.8 2233.49   2
  -4  -5   5 14056.3 1237.48   2
   4  -5  -7 16119.2 790.627   5
   4  -5  -8 4111.96 366.270   5
   4  -5 -12 1333.29 171.666   4
   4  -5 -13 10118.2 498.440   4
   4  -5 -14 43134.7 1449.99   4
   4  -5 -15 13079.3 612.049   4
   4  -5 -16 10765.8 548.820   4
   4  -5 -16 10256.1 537.914   6
   4  -5 -17 1354.78 199.747   4
   4  -5 -17 1233.09 192.265   6
   4  -5 -18 6671.04 434.628   4
   4  -5 -18 6959.61 416.924   6
   4  -5 -19 327.853 142.861   4
   4  -5 -19 442.349 125.254   6
   4  -5 -20 7172.27 447.689   4
   4  -5 -20 6334.41 390.093   6
   4  -5 -21 989.626 189.107   4
   4  -5 -22 5833.77 398.278   4
   4  -5 -23 569.344 148.359   4
   4  -5 -24 99.8308 113.735   4
   4  -5 -25 494.539 146.596   4
   4  -5 -26 825.864 149.817   4
   4  -6  25 57.7126 103.571   5
   4  -6  24 550.127 155.572   5
   4  -6  23 4182.04 372.323   5
   4  -6  22 1408.53 242.396   5
   4  -6  21 1689.98 273.075   5
   4  -6  20 556.007 183.557   5
   4  -6  19 4296.85 451.807   5
   4  -6  14 8835.86 1048.34   1
  -4  -6 -14 6385.09 1256.15   2
   4  -6  14 6588.74 589.702   5
  -4  -6 -13 1477.44 741.909   2
   4  -6  13 791.930 233.405   5
   4  -6  13 1637.11 520.392   1
   4  -6  12 202.327 164.622   5
  -4  -6 -12-329.179 673.278   2
   4  -6  12 322.555 349.576   1
   4  -6  11 28975.5 1967.78   1
   4  -6  11 27035.9 1285.86   5
  -4  -6 -11 25277.2 2456.10   2
  -4  -6 -10 204.517 115.263   3
   4  -6  10 111.391 166.336   5
  -4  -6  -9 12121.3 1618.99   2
   4  -6   9 11892.5 772.653   5
  -4  -6  -9 12867.2 682.059   3
  -4  -6  -8 6423.50 1133.63   2
   4  -6   8 6896.73 557.299   5
  -4  -6  -8 5764.18 452.094   3
   4  -6   7 10325.8 682.711   5
  -4  -6  -7 10793.0 1469.28   2
  -4  -6  -7 9675.36 609.876   3
  -4  -6  -6 5352.39 996.482   2
   4  -6   6 5282.37 479.618   5
  -4  -6  -6 5380.16 445.978   3
  -4  -6  -5 488.633 179.515   3
  -4  -6  -5 292.178 384.598   2
   4  -6   5 432.234 202.006   5
  -4  -6  -4 12419.4 1457.94   2
  -4  -6  -3 3376.43 744.611   2
  -4  -6  -2 6177.20 959.666   2
  -4  -6  -1 25083.7 1980.22   2
  -4  -6   0-611.870 377.851   2
  -4  -6   1 25423.5 1940.09   2
  -4  -6   2 6050.78 903.046   2
  -4  -6   3 2882.07 644.424   2
  -4  -6   4 12866.9 1311.31   2
  -4  -6   5 109.718 279.621   2
   4  -6 -11 29284.1 1036.74   4
   4  -6 -12 111.964 109.351   4
   4  -6 -13 1129.09 174.175   4
   4  -6 -14 8146.10 447.492   4
   4  -6 -15 18702.1 779.659   4
   4  -6 -16 2451.38 245.428   4
   4  -6 -17 7498.23 442.645   4
   4  -6 -17 7557.46 446.130   6
   4  -6 -18 4403.60 333.736   4
   4  -6 -18 3909.03 302.270   6
   4  -6 -19 4185.55 331.145   4
   4  -6 -19 4045.60 304.067   6
   4  -6 -20 365.148 125.823   4
   4  -6 -20 437.315 121.786   6
   4  -6 -21 1618.58 210.885   4
   4  -6 -21 1428.09 172.562   6
   4  -6 -22 1007.92 171.967   4
   4  -6 -23 3509.61 283.026   4
   4  -6 -24 348.053 120.270   4
   4  -6 -25 104.273 83.8655   4
   4  -7  20 3008.60 319.541   5
   4  -7  19 2205.02 295.986   5
   4  -7  18 3047.92 350.249   5
   4  -7  17 1802.29 282.834   5
   4  -7  16 4469.18 444.321   5
   4  -7  15 3205.36 396.948   5
   4  -7  14 6086.79 527.949   5
  -4  -7 -12 2898.49 287.078   3
   4  -7  11 2485.11 584.032   1
  -4  -7 -11 2506.05 266.466   3
  -4  -7 -11 1215.09 504.584   2
  -4  -7 -10 3564.09 920.464   2
  -4  -7 -10 4708.36 383.015   3
  -4  -7  -9 7110.14 1319.13   2
  -4  -7  -9 6060.43 450.448   3
  -4  -7  -8 7028.56 507.675   3
  -4  -7  -8 7754.14 1302.00   2
  -4  -7  -7 7796.03 1309.72   2
  -4  -7  -7 8514.07 570.786   3
  -4  -7  -6 222.694 135.333   3
  -4  -7  -6-10.4727 404.600   2
  -4  -7  -5 3557.34 840.404   2
  -4  -7  -5 4371.24 420.380   3
  -4  -7  -4 12109.1 1462.76   2
  -4  -7  -4 12753.3 762.436   3
  -4  -7  -3 8435.70 1243.62   2
  -4  -7  -2 5626.80 1025.33   2
  -4  -7  -1 16738.1 1699.40   2
  -4  -7   0 1586.69 570.915   2
  -4  -7   1 19448.9 1796.77   2
  -4  -7   2 7111.61 1077.46   2
  -4  -7   3 9640.47 1218.34   2
  -4  -7   4 15697.8 1542.91   2
   4  -7 -10 4420.10 297.589   4
   4  -7 -11 2598.69 229.336   4
   4  -7 -12 2636.36 241.953   4
   4  -7 -13 5845.41 365.127   4
   4  -7 -14 6273.90 385.424   4
   4  -7 -15 3131.68 269.669   4
   4  -7 -16 5175.40 352.055   4
   4  -7 -17 3018.15 261.205   4
   4  -7 -17 2843.73 260.998   6
   4  -7 -18 3269.91 275.172   4
   4  -7 -18 3336.75 276.299   6
   4  -7 -19 1852.08 216.117   4
   4  -7 -19 1916.07 206.951   6
   4  -7 -20 2576.08 238.996   4
   4  -7 -20 2483.01 220.570   6
   4  -7 -21 2851.29 247.055   4
   4  -7 -21 3189.00 236.350   6
   4  -7 -22 197.304 101.847   4
   4  -7 -23-19.9787 89.9451   4
  -4  -8 -13 5206.76 364.876   3
  -4  -8 -12 19139.7 842.937   3
  -4  -8 -11 2387.98 271.381   3
  -4  -8 -10 16255.0 808.005   3
  -4  -8  -9 5028.17 410.421   3
  -4  -8  -8 6651.48 498.737   3
  -4  -8  -7 7437.00 1273.18   2
  -4  -8  -7 9728.85 626.985   3
  -4  -8  -6 18398.0 2001.15   2
  -4  -8  -6 21576.0 1024.71   3
  -4  -8  -5 6689.07 1228.54   2
  -4  -8  -5 6290.15 509.240   3
  -4  -8  -4 16177.5 1856.02   2
  -4  -8  -4 20395.0 1013.50   3
  -4  -8  -3 2667.47 356.389   3
  -4  -8  -3 2688.97 798.946   2
  -4  -8  -2 2079.60 310.566   3
  -4  -8  -2 1566.25 678.513   2
  -4  -8  -1 1919.23 290.182   3
  -4  -8  -1 1601.40 743.256   2
  -4  -8   0 3690.48 941.989   2
  -4  -8   1 1406.55 652.898   2
  -4  -8   2 2460.05 805.279   2
   4  -8 -10 17890.8 725.504   4
   4  -8 -11 2409.08 225.667   4
   4  -8 -12 19373.4 776.277   4
   4  -8 -13 5255.67 342.634   4
   4  -8 -14 6064.34 372.410   4
   4  -8 -15 6364.79 380.156   4
   4  -8 -16 765.038 147.586   4
   4  -8 -17 5976.33 362.334   4
   4  -8 -17 6372.79 381.083   6
   4  -8 -18 1138.32 159.529   4
   4  -8 -18 1608.88 194.510   6
   4  -8 -19 541.305 124.103   4
   4  -8 -19 520.241 121.437   6
   4  -8 -20 591.241 120.124   4
   4  -8 -20 417.119 115.341   6
   4  -8 -21-5.09440 78.3041   4
   4  -8 -21-45.9463 92.0934   6
  -4  -9 -14 11711.4 546.263   3
  -4  -9 -13 1899.08 210.370   3
  -4  -9 -12 5305.03 368.451   3
  -4  -9 -11 652.729 160.614   3
  -4  -9 -10 989.652 179.636   3
  -4  -9  -9 13188.4 705.593   3
  -4  -9  -8 23187.5 1025.23   3
  -4  -9  -7 5887.30 465.975   3
  -4  -9  -6 17527.0 887.125   3
  -4  -9  -5 12899.1 747.114   3
  -4  -9  -4 6344.94 512.031   3
  -4  -9  -3 9181.77 638.257   3
  -4  -9  -2 6554.30 535.075   3
  -4  -9  -1 688.562 217.894   3
  -4  -9   0 10809.6 726.816   3
  -4  -9   1 744.329 226.389   3
  -4  -9   2 6328.17 556.299   3
  -4  -9   3 10143.2 718.241   3
  -4  -9   4 6049.41 541.980   3
   4  -9  -9 14674.5 622.950   4
   4  -9 -10 1084.34 152.626   4
   4  -9 -11 511.671 121.777   4
   4  -9 -12 5315.11 331.765   4
   4  -9 -13 1963.39 198.003   4
   4  -9 -14 10837.6 505.655   4
   4  -9 -15 4604.29 295.428   4
  -4  -9  15 3803.67 344.829   3
   4  -9 -16 3066.22 238.187   4
   4  -9 -16 2864.94 249.334   6
   4  -9 -17 1224.99 148.575   4
   4  -9 -17 1413.78 174.032   6
   4  -9 -18 127.158 75.6660   4
   4  -9 -18 582.529 123.375   6
   4  -9 -19-42.7196 55.8489   4
   4  -9 -19 949.280 131.067   6
   4  -9 -20 697.287 104.781   6
  -4 -10 -14 0.35876 65.0066   3
  -4 -10 -13 197.224 75.5420   3
  -4 -10 -12 5679.19 350.817   3
  -4 -10 -11 14824.4 666.403   3
  -4 -10 -10 6530.56 415.264   3
  -4 -10  -9 5327.38 382.687   3
  -4 -10  -8 3445.36 316.141   3
  -4 -10  -7 2375.84 273.121   3
  -4 -10  -6 323.728 144.497   3
  -4 -10  -5 526.281 174.536   3
  -4 -10  -4 8423.57 567.036   3
  -4 -10  -3 10617.8 657.504   3
  -4 -10  -2 1431.89 251.315   3
  -4 -10  -1 3676.05 393.154   3
  -4 -10   0 4054.38 408.142   3
  -4 -10   1 3516.22 387.054   3
  -4 -10   2 2038.19 308.666   3
  -4 -10   3 9816.23 659.225   3
  -4 -10   4 8116.99 597.392   3
  -4 -10   5 520.930 205.070   3
  -4 -10   6 112.869 147.427   3
  -4 -10   7 2442.20 325.304   3
  -4 -10   8 2649.26 324.780   3
  -4 -10   9 4103.64 393.254   3
  -4 -10  10 5465.23 448.241   3
  -4 -10  11 12262.4 682.856   3
   4 -10 -12 5444.68 306.269   4
  -4 -10  12 4351.57 371.626   3
  -4 -10  13 172.133 101.180   3
   4 -10 -13-32.9910 70.2976   4
  -4 -10  14-17.9075 67.5068   3
   4 -10 -14 49.1459 93.7695   6
   4 -10 -15 627.139 129.663   6
   4 -10 -16 985.028 145.101   6
   4 -10 -17 1510.97 157.665   6
   4 -10 -18 3347.25 212.687   6
  -4 -11 -13 187.732 66.2990   3
  -4 -11 -12 566.480 100.130   3
  -4 -11 -11 337.383 87.0699   3
  -4 -11 -10 5942.53 347.694   3
  -4 -11  -9 6563.20 380.618   3
  -4 -11  -8 556.299 131.920   3
  -4 -11  -7 7830.84 458.499   3
  -4 -11  -6 8213.12 477.226   3
  -4 -11  -5 1208.92 193.798   3
  -4 -11  -4 298.566 125.239   3
  -4 -11  -3 696.094 168.593   3
  -4 -11  -2 1875.98 244.823   3
  -4 -11  -1 2080.24 262.909   3
  -4 -11   0 3555.68 339.274   3
  -4 -11   1 2228.10 282.819   3
  -4 -11   2 1758.09 253.249   3
  -4 -11   3 746.748 177.426   3
  -4 -11   4 353.976 156.376   3
  -4 -11   5 1260.11 211.164   3
  -4 -11   6 6748.33 469.460   3
  -4 -11   7 6187.45 436.374   3
  -4 -11   8 270.637 116.863   3
  -4 -11   9 5004.79 364.486   3
  -4 -11  10 4894.51 349.506   3
  -4 -11  11 270.551 97.1900   3
   4 -11 -11 478.416 116.146   6
  -4 -11  12 106.988 66.6382   3
   4 -11 -12 637.114 121.214   6
   4 -11 -13 261.579 99.7756   6
   4 -11 -14 378.212 98.3800   6
   4 -11 -15 316.932 87.5814   6
  -4 -12 -10 2317.33 164.502   3
  -4 -12  -9 55.7353 63.5591   3
  -4 -12  -8 764.662 115.103   3
  -4 -12  -7 1455.36 155.646   3
  -4 -12  -6 235.580 82.3023   3
  -4 -12  -5 313.608 90.8988   3
  -4 -12  -4 2061.46 202.821   3
  -4 -12  -3 1915.92 200.128   3
  -4 -12  -2-20.6808 92.9704   3
  -4 -12  -1 1064.59 161.834   3
  -4 -12   0 767.845 140.914   3
  -4 -12   1 1091.15 166.138   3
  -4 -12   2 111.084 92.8055   3
  -4 -12   3 1951.76 210.580   3
   4 -12  -4 50.0290 49.0757   6
  -4 -12   4 1717.06 189.321   3
  -4 -12   5 400.898 112.363   3
   4 -12  -5 197.904 67.6111   6
  -4 -12   6 91.3561 80.1537   3
   4 -12  -6 229.766 78.1014   6
  -4 -12   7 1262.32 153.974   3
   4 -12  -7 1404.95 144.273   6
  -4 -12   8 582.183 109.621   3
   4 -12  -8 594.950 103.249   6
  -4 -12   9-6.66049 39.5073   3
   4 -12  -9-78.6093 67.5677   6
   4 -12 -10 1958.17 158.861   6
   4 -12 -11 1174.41 119.102   6
  -4 -13  -2 4909.24 255.848   3
  -4 -13  -1 127.715 54.9265   3
  -4 -13   0-69.5767 59.0442   3
  -5   0   0-467.870 200.740   2
  -5   0  -1 23945.9 1334.34   2
  -5   0  -2 54721.1 2352.35   2
  -5   0  -3 753.337 289.913   2
  -5   0  -4 2428.74 440.323   2
  -5   0  -5 97185.5 3695.81   2
  -5   0  -6-135.509 248.480   2
  -5   0  -7 237.655 210.479   2
  -5   0  -8 186.809 239.764   2
   5   0  -8 145.882 98.9580   6
  -5   0  -9 75388.0 3303.45   2
   5   0  -9 72306.1 2335.28   6
   5   0  -9 81806.7 2517.47   5
  -5   0 -10 13980.9 1217.77   2
   5   0 -10 12889.9 621.237   6
  -5   0 -11 403.595 290.752   2
  -5   0 -12 6025.15 856.818   2
  -5   0 -13 1537.18 466.269   2
  -5   0 -14 42381.7 2569.23   2
  -5   0 -15 4284.55 836.094   2
  -5   0 -16-39.6141 350.154   2
  -5   0 -17 27781.2 2184.72   2
   5   0 -18 813.176 235.990   4
   5   0 -19 2080.05 302.814   4
   5   0 -20 567.794 212.125   4
   5   0 -21 95.9482 161.948   4
   5   0 -22 6290.01 509.007   4
   5   0 -23 1076.36 232.212   4
   5   0 -24 190.436 170.787   4
   5   0 -25 296.412 157.493   4
   5   0 -26 216.053 134.333   4
   5   0  26 1490.99 231.984   5
   5   0  27-63.6898 104.849   5
   5  -1  28 1510.99 199.545   5
   5  -1  27 985.208 194.605   5
   5  -1  26 407.460 165.619   5
   5   1 -24-44.2609 182.933   4
   5   1 -23 1038.21 232.843   4
   5   1 -22 13908.9 809.346   4
   5   1 -21 10093.5 688.921   4
   5   1 -20 2495.26 349.949   4
   5   1 -19 4729.60 472.859   4
   5   1 -18 1599.69 293.367   4
  -5  -1 -17 2695.94 757.178   2
   5   1 -17 2766.39 354.101   4
  -5  -1 -16 17995.1 1768.54   2
  -5  -1 -15 30856.7 2299.03   2
  -5  -1 -14 9023.33 1178.07   2
   5  -1  14 8302.38 916.828   1
  -5  -1 -13 4189.33 777.507   2
   5  -1  13 4536.96 647.331   1
  -5  -1 -12 8397.77 1072.99   2
   5  -1  12 7813.68 818.671   1
  -5  -1 -11 2514.28 575.468   2
   5  -1  11 2487.19 444.084   1
  -5  -1 -10 3069.83 614.535   2
   5  -1  10 3148.28 488.630   1
   5  -1   9 16076.3 1089.23   1
  -5  -1  -9 13430.0 1254.06   2
  -5  -1  -8 3900.77 644.682   2
   5  -1   8 2730.32 440.293   1
   5  -1   7 6074.60 616.280   1
  -5  -1  -7 6834.34 862.833   2
  -5  -1  -6 854.126 309.849   2
   5  -1   6 1179.89 286.045   1
   5  -1   5 16685.1 1018.03   1
  -5  -1  -5 17755.3 1326.32   2
   5  -1   4 46311.6 1905.30   1
  -5  -1  -4 45544.9 2284.93   2
   5  -1   3 6166.64 541.550   1
  -5  -1  -3 6318.72 749.561   2
   5  -1   2 15901.2 884.214   1
  -5  -1  -2 14311.4 1127.86   2
   5  -1   1 20271.2 996.807   1
  -5  -1  -1 19461.8 1296.67   2
  -5   1   0-254.824 154.950   2
  -5  -1   0-103.950 217.971   2
  -5   1  -1 19572.6 1122.72   2
  -5   1  -2 14623.2 967.430   2
  -5   1  -3 5699.72 597.365   2
  -5   1  -4 47954.2 2170.58   2
  -5   1  -5 18463.5 1234.23   2
  -5   1  -6 1458.16 376.556   2
  -5   1  -7 6188.81 745.767   2
   5  -1  -8 3173.47 331.321   5
   5  -1  -8 2917.45 251.122   6
  -5   1  -8 3376.22 550.173   2
  -5   1  -9 15720.7 1243.75   2
   5  -1  -9 14831.4 667.306   6
   5  -1  -9 15700.8 793.366   5
   5  -1 -10 3304.71 285.069   6
   5  -1 -10 3732.02 371.586   5
  -5   1 -10 3726.30 607.998   2
   5  -1 -11 2879.33 266.755   6
  -5   1 -11 2580.03 542.326   2
  -5   1 -12 8358.82 975.940   2
   5  -1 -12 9565.46 516.058   6
   5  -1 -13 4413.33 342.606   6
  -5   1 -13 4214.47 714.333   2
  -5   1 -14 8121.10 1023.42   2
   5  -1 -14 9836.72 533.555   6
  -5   1 -15 29971.7 2115.50   2
   5  -1 -15 31997.8 1191.37   6
  -5   1 -16 15747.2 1511.38   2
  -5   1 -17 1864.68 553.020   2
   5  -1 -18 1468.85 256.115   4
   5  -1 -19 4538.06 420.446   4
   5  -1 -20 2577.34 328.035   4
   5  -1 -21 10529.6 650.196   4
   5  -1 -22 12422.7 705.885   4
   5  -1 -23 948.607 219.735   4
   5  -1 -24-71.2492 128.515   4
   5  -1 -25 39.4037 124.364   4
   5  -1 -26 27.1102 89.8172   4
   5   1  26 595.642 173.146   5
   5   1  27 600.692 130.730   5
   5  -2  27 193.897 128.314   5
   5  -2  26 1262.14 237.100   5
   5   2 -22 2200.11 323.993   4
   5   2 -21 246.110 195.677   4
   5   2 -20 1743.31 321.428   4
   5   2 -19 1712.02 309.995   4
   5   2 -18 386.179 204.191   4
   5   2 -17 26410.8 1244.96   4
  -5  -2 -16 7155.97 1153.09   2
   5  -2  16 5598.33 796.056   1
  -5  -2 -15 10024.3 1388.62   2
   5  -2  15 9558.29 1012.48   1
  -5  -2 -14 7486.36 1151.52   2
   5  -2  14 7046.23 833.816   1
   5  -2  13 12545.0 1083.25   1
  -5  -2 -13 10798.5 1352.04   2
  -5  -2 -12 653.031 434.445   2
   5  -2  12 1489.96 390.843   1
   5  -2  11 2971.89 502.992   1
  -5  -2 -11 2561.54 677.520   2
  -5  -2 -10 5366.98 881.429   2
   5  -2  10 6238.98 694.626   1
  -5  -2  -9 1672.46 468.245   2
   5  -2   9 1640.68 348.979   1
  -5  -2  -8 2671.52 605.033   2
   5  -2   8 3500.68 484.902   1
  -5  -2  -7 6220.53 891.019   2
   5  -2   7 7048.95 532.297   5
   5  -2   7 7650.15 703.728   1
  -5  -2  -6 135.735 292.061   2
   5  -2   6 129.243 132.783   1
  -5  -2  -5 2410.19 558.927   2
   5  -2   5 3024.11 412.386   1
  -5  -2  -4 1834.68 411.206   2
   5  -2   4 1332.94 289.863   1
  -5  -2  -3 511.631 281.118   2
   5  -2   3 176.755 151.597   1
  -5  -2  -2 35932.7 2065.94   2
   5  -2   2 36841.0 1557.33   1
  -5  -2  -1 2963.04 539.659   2
   5  -2   1 3191.37 367.319   1
  -5  -2   0-125.669 221.821   2
  -5  -2   1 2803.57 491.842   2
   5  -2  -7 7145.74 501.625   5
   5  -2  -7 7056.98 401.506   6
   5  -2  -8 3072.99 321.911   5
   5  -2  -8 3054.90 256.741   6
   5  -2  -9 1352.82 187.215   6
   5  -2  -9 1774.03 266.985   5
   5  -2 -10 5833.88 382.702   6
   5  -2 -10 6136.11 487.516   5
   5  -2 -11 2808.44 265.987   6
   5  -2 -12 680.511 154.631   6
   5  -2 -13 13195.2 641.129   6
  -5   2 -14 7266.80 988.940   2
   5  -2 -14 8200.09 479.745   6
  -5   2 -15 9622.62 1169.76   2
   5  -2 -15 9973.53 544.173   6
   5  -2 -16 6298.19 417.720   6
  -5   2 -16 5596.81 897.266   2
  -5   2 -17 21512.2 1819.62   2
   5  -2 -17 23780.3 959.099   6
   5  -2 -19 1705.32 249.857   4
   5  -2 -20 1300.53 227.292   4
   5  -2 -21 307.795 139.218   4
   5  -2 -22 2499.94 293.243   4
   5  -2 -23 2128.83 272.118   4
   5  -2 -24 774.574 175.836   4
   5  -2 -25 11.7317 92.6919   4
   5   2  25 240.107 108.275   5
   5  -3  27 1157.08 191.391   5
   5  -3  26 1777.09 257.596   5
   5  -3  25 100.642 137.258   5
   5   3 -16 58.8234 168.318   4
  -5  -3 -16-129.267 415.780   2
   5  -3  16-11.7722 309.286   1
  -5  -3 -15 3238.83 805.009   2
   5  -3  15 3552.37 614.395   1
   5  -3  14 11463.6 1097.38   1
  -5  -3 -14 10416.0 1446.63   2
  -5  -3 -13 4918.40 1002.93   2
   5  -3  13 5179.69 732.132   1
  -5  -3 -12 13221.6 1564.31   2
   5  -3  12 14249.7 1182.24   1
  -5  -3 -11 734.453 470.950   2
   5  -3  11 478.316 279.963   1
  -5  -3 -10 5925.45 1002.59   2
   5  -3  10 5360.47 660.799   1
  -5  -3  -9 7847.60 1095.19   2
   5  -3   9 8409.32 816.486   1
   5  -3   9 7968.36 618.270   5
   5  -3   8 12162.7 955.657   1
   5  -3   8 11587.6 736.624   5
  -5  -3  -8 10210.6 1258.72   2
   5  -3   7 2406.34 416.989   1
  -5  -3  -7 3109.39 657.016   2
   5  -3   7 2322.25 320.692   5
   5  -3   6 1813.80 349.320   1
  -5  -3  -6 1598.72 501.974   2
   5  -3   6 1582.08 259.881   5
   5  -3   5 184.558 155.620   1
  -5  -3  -5 692.555 392.519   2
   5  -3   5 255.647 134.813   5
   5  -3   4 14714.8 969.837   1
  -5  -3  -4 16105.6 1447.39   2
   5  -3   4 14036.8 794.902   5
   5  -3   3 4674.62 512.575   1
  -5  -3  -3 5042.83 812.605   2
   5  -3   2 1653.23 295.109   1
  -5  -3  -2 1049.01 389.651   2
   5  -3   1 14061.1 867.668   1
  -5  -3  -1 14902.6 1330.30   2
  -5  -3   0 2110.77 528.907   2
  -5  -3   1 11830.3 1088.92   2
   5  -3  -4 14161.7 760.770   5
   5  -3  -5 333.132 102.760   6
   5  -3  -5 385.918 139.275   5
   5  -3  -6 1623.14 184.352   6
   5  -3  -6 2010.63 272.562   5
   5  -3  -7 2193.60 220.741   6
   5  -3  -7 2386.50 304.273   5
   5  -3  -8 12471.9 580.321   6
   5  -3  -8 11357.3 684.065   5
   5  -3  -9 8252.38 458.371   6
   5  -3  -9 8254.01 576.919   5
   5  -3 -10 4825.24 345.164   6
   5  -3 -10 4978.70 453.906   5
   5  -3 -11 443.309 134.854   6
   5  -3 -12 13205.7 634.264   6
   5  -3 -13 4968.73 359.228   6
   5  -3 -14 11781.1 600.682   6
   5  -3 -15 3260.33 293.389   6
   5  -3 -16 197.357 121.997   6
   5  -3 -17 4059.89 329.837   6
   5  -3 -18 1139.42 187.627   6
   5  -3 -19 5308.92 370.484   6
   5  -3 -19 4564.28 379.433   4
   5  -3 -20 49.9054 125.908   4
   5  -3 -21 147.699 115.389   4
   5  -3 -22 1340.87 205.275   4
   5  -3 -23 1542.05 227.439   4
   5  -3 -24 214.901 120.057   4
   5  -4  26 941.519 182.388   5
   5  -4  25 800.372 192.970   5
   5  -4  24 679.183 196.292   5
   5  -4  23 283.655 169.738   5
   5  -4  22 2929.63 382.737   5
   5  -4  15 24951.5 1769.92   1
  -5  -4 -15 20118.7 2146.32   2
  -5  -4 -14 6600.87 1215.99   2
   5  -4  14 8908.67 1008.04   1
  -5  -4 -13 3649.80 983.252   2
   5  -4  13 5578.96 805.121   1
   5  -4  12 18737.4 1417.50   1
  -5  -4 -12 16243.1 1864.60   2
   5  -4  11 3103.20 592.400   1
  -5  -4 -11 1753.70 710.684   2
   5  -4  11 2745.84 388.466   5
  -5  -4 -10 17069.3 1802.46   2
   5  -4  10 17670.3 1299.28   1
   5  -4  10 14859.1 911.415   5
   5  -4   9 33848.7 1875.17   1
  -5  -4  -9 32688.2 2540.09   2
   5  -4   9 32513.4 1460.30   5
  -5  -4  -8 5338.24 992.186   2
   5  -4   8 5992.26 730.677   1
   5  -4   8 6451.39 559.094   5
   5  -4   7 1544.30 283.404   5
   5  -4   7 1553.13 348.782   1
   5  -4   6 9731.31 888.075   1
  -5  -4  -6 9395.72 1234.28   2
   5  -4   6 9363.11 661.167   5
   5  -4   5 15468.4 1105.34   1
  -5  -4  -5 15247.2 1558.26   2
   5  -4   5 13975.2 829.162   5
   5  -4   4 4372.96 427.848   5
  -5  -4  -4 4463.72 897.571   2
   5  -4   4 3908.04 524.370   1
   5  -4   3 27585.4 1509.77   1
  -5  -4  -3 29449.7 2167.28   2
   5  -4   3 26652.6 1208.87   5
   5  -4   2 6934.07 685.365   1
  -5  -4  -2 8096.21 1071.94   2
   5  -4   2 8036.51 580.590   5
   5  -4   1 31628.7 1570.56   1
   5  -4   1 30855.8 1316.44   5
  -5  -4  -1 32582.8 2163.26   2
   5  -4   0 14668.6 803.946   5
  -5  -4   0 15940.8 1409.26   2
   5  -4  -1 33260.4 1142.68   6
   5  -4  -1 31400.3 1334.97   5
  -5  -4   1 33145.7 2052.32   2
   5  -4  -2 8126.01 431.551   6
   5  -4  -2 7610.90 549.349   5
   5  -4  -3 27735.8 991.113   6
   5  -4  -3 24777.4 1141.04   5
   5  -4  -4 4221.91 303.579   6
   5  -4  -4 4201.39 405.793   5
   5  -4  -5 14375.8 636.593   6
   5  -4  -5 13709.3 773.062   5
   5  -4  -6 8564.65 462.652   6
   5  -4  -6 8041.57 565.027   5
   5  -4  -7 1370.30 187.229   6
   5  -4  -7 1489.87 255.049   5
   5  -4  -8 5946.26 385.471   6
   5  -4  -8 5576.94 462.590   5
   5  -4  -9 32930.6 1180.86   6
   5  -4  -9 30993.7 1327.47   5
   5  -4 -10 15602.7 703.284   6
   5  -4 -11 3300.96 291.147   6
   5  -4 -12 18194.8 790.653   6
   5  -4 -13 5520.95 387.683   6
   5  -4 -14 8473.00 494.951   6
   5  -4 -15 24962.7 993.578   6
   5  -4 -16 3293.80 304.476   6
   5  -4 -17 1672.13 221.425   6
   5  -4 -18 1072.35 175.833   6
   5  -4 -19 5205.18 364.929   6
   5  -4 -20 215.370 131.165   4
   5  -4 -20 282.263 120.439   6
   5  -4 -21 3942.13 325.928   4
   5  -4 -22 2042.57 234.648   4
   5  -4 -23 335.129 107.935   4
   5  -5  25 245.301 119.109   5
   5  -5  24 2309.09 271.156   5
   5  -5  23 838.136 198.585   5
   5  -5  22 2178.97 302.041   5
   5  -5  21 2556.72 354.767   5
   5  -5  20-81.2594 157.269   5
   5  -5  19 4059.94 458.232   5
   5  -5  18 702.429 258.759   5
   5  -5  17-122.369 238.669   5
   5  -5  16 753.674 245.617   5
   5  -5  15 28315.8 1381.25   5
   5  -5  14 5093.92 527.599   5
   5  -5  13 2788.27 559.317   1
  -5  -5 -13 4248.69 1003.76   2
   5  -5  13 2739.32 397.496   5
   5  -5  12 25729.5 1315.27   5
   5  -5  12 30575.8 1929.15   1
  -5  -5 -12 28386.6 2583.99   2
   5  -5  11 52766.6 2655.01   1
  -5  -5 -11 48159.7 3427.07   2
   5  -5  11 47816.2 1971.35   5
   5  -5  10 10273.2 1076.60   1
  -5  -5 -10 10441.1 1547.60   2
   5  -5  10 9348.69 723.051   5
   5  -5   9 69596.0 3134.87   1
  -5  -5  -9 72705.7 4196.38   2
   5  -5   9 67607.5 2505.26   5
   5  -5   8 29650.8 1819.77   1
  -5  -5  -8 29250.5 2505.37   2
   5  -5   8 28516.9 1342.82   5
   5  -5   7 896.865 247.580   5
   5  -5   7 693.240 261.284   1
  -5  -5  -6 2417.82 752.992   2
   5  -5   6 3197.92 571.329   1
   5  -5   6 2954.22 380.381   5
   5  -5   5 3281.06 386.385   5
   5  -5   5 2540.78 488.948   1
  -5  -5  -5 2661.99 755.045   2
  -5  -5  -4 1317.80 550.452   2
   5  -5   4 2284.74 333.284   5
   5  -5   3 30107.2 1323.56   5
  -5  -5  -3 30788.8 2325.33   2
  -5  -5  -2 24038.0 2013.80   2
   5  -5   2 25551.7 1170.90   5
   5  -5   1 274.794 122.330   6
  -5  -5  -1 19.0974 284.710   2
   5  -5   1 402.582 234.399   5
   5  -5   0 1819.56 209.086   6
  -5  -5   0 1371.92 429.625   2
   5  -5   0 1527.40 267.837   5
   5  -5  -1 32.5843 107.916   6
  -5  -5   1-65.3926 243.411   2
   5  -5  -1 206.464 170.868   5
   5  -5  -2 25906.6 955.632   6
   5  -5  -2 22952.7 1098.50   5
   5  -5  -3 31472.6 1120.06   6
   5  -5  -3 28958.0 1276.25   5
   5  -5  -4 2181.14 298.526   5
   5  -5  -5 2872.16 346.887   5
   5  -5  -6 2515.38 327.342   5
   5  -5  -7 782.199 212.673   5
   5  -5  -8 26687.8 1172.10   5
   5  -5  -9 67028.2 2142.45   6
   5  -5 -10 10501.5 557.648   6
   5  -5 -11 49972.8 1689.33   6
   5  -5 -12 26948.7 1052.95   6
   5  -5 -13 2901.94 286.569   6
   5  -5 -14 5018.26 374.743   6
   5  -5 -15 27259.2 1062.19   6
   5  -5 -16 1144.91 191.061   6
   5  -5 -17 38.1984 110.781   6
   5  -5 -18 642.547 150.704   6
   5  -5 -19 2892.77 268.141   6
   5  -5 -20 101.215 100.304   6
   5  -5 -21 2018.10 209.207   6
   5  -6  23-88.7121 111.451   5
   5  -6  22 1022.97 195.433   5
   5  -6  21 907.119 204.213   5
   5  -6  20 4471.10 419.660   5
   5  -6  19 137.280 146.122   5
   5  -6  18 789.827 227.408   5
   5  -6  17 3184.94 396.910   5
   5  -6  16 12586.3 815.924   5
   5  -6  15 8029.85 647.592   5
   5  -6  14 7393.89 626.892   5
   5  -6  13 2780.01 398.053   5
   5  -6  12 241.092 209.898   5
  -5  -6 -11 13416.8 1799.34   2
   5  -6  11 14348.4 909.053   5
   5  -6  10 7655.17 955.310   1
  -5  -6 -10 5745.79 1148.74   2
   5  -6  10 6238.14 569.940   5
   5  -6   9 40379.0 2309.53   1
  -5  -6  -9 34409.6 2895.44   2
   5  -6   9 34665.8 1550.46   5
  -5  -6  -8 443.160 147.910   3
  -5  -6  -8 150.480 543.905   2
   5  -6   8 743.749 444.570   1
   5  -6   8 123.482 156.627   5
  -5  -6  -7 1469.02 231.750   3
  -5  -6  -7 499.814 553.951   2
   5  -6   7 1090.30 430.213   1
   5  -6   7 1164.37 257.150   5
  -5  -6  -6 3903.95 966.751   2
   5  -6   6 3038.09 601.605   1
   5  -6   6 2488.01 348.173   5
  -5  -6  -6 3069.00 334.941   3
  -5  -6  -5 1254.72 257.579   3
  -5  -6  -5 1249.51 662.224   2
   5  -6   5 1000.50 232.591   5
   5  -6   4 4441.91 446.925   5
  -5  -6  -4 4957.18 1033.36   2
   5  -6   3 12723.4 771.538   5
  -5  -6  -3 12174.1 1489.52   2
   5  -6   2 7379.33 566.011   5
  -5  -6  -2 6522.16 1063.75   2
   5  -6   1 517.086 134.512   6
  -5  -6  -1 857.093 411.640   2
   5  -6   1 528.456 229.288   5
   5  -6   0 10111.4 517.030   6
   5  -6   0 9215.02 632.193   5
  -5  -6   0 9862.68 1257.17   2
   5  -6  -1 416.471 122.003   6
   5  -6  -1 669.522 242.032   5
   5  -6  -2 6874.76 529.032   5
   5  -6  -3 12081.6 720.335   5
   5  -6  -4 4709.93 432.021   5
   5  -6  -5 1201.15 223.027   5
   5  -6  -6 2433.16 300.666   5
   5  -6  -7 1294.88 229.959   5
   5  -6 -11 16446.2 751.414   6
   5  -6 -12 173.488 143.462   6
   5  -6 -13 3292.70 309.296   6
   5  -6 -14 8366.23 492.068   6
   5  -6 -15 8808.19 505.808   6
   5  -6 -16 12340.4 610.102   6
   5  -6 -17 3480.49 296.983   6
   5  -6 -18 513.320 136.099   6
   5  -6 -19 96.6319 107.436   6
   5  -6 -20 4183.35 293.795   6
   5  -6 -21 885.141 146.026   6
   5  -7  20 384.921 147.898   5
   5  -7  19 2109.47 264.588   5
   5  -7  18 634.535 181.807   5
   5  -7  17 6568.21 506.552   5
   5  -7  16 655.505 202.435   5
   5  -7  15 6864.40 538.029   5
   5  -7  14 1160.70 232.018   5
   5  -7  13 1168.92 250.260   5
   5  -7  12 5525.02 502.196   5
   5  -7  11 7686.91 601.020   5
  -5  -7 -10 112.117 111.313   3
   5  -7  10 288.298 187.976   5
  -5  -7  -9 3655.62 338.192   3
   5  -7   9 3287.34 391.090   5
  -5  -7  -8 1720.07 245.632   3
   5  -7   8 1243.29 252.213   5
  -5  -7  -7 208.164 120.642   3
  -5  -7  -7-99.6169 426.184   2
   5  -7   7 78.0244 281.485   1
   5  -7   7 479.953 189.305   5
  -5  -7  -6 530.581 170.795   3
   5  -7   6 495.836 174.063   5
  -5  -7  -6 385.755 557.722   2
  -5  -7  -5 4298.17 961.912   2
  -5  -7  -5 3669.94 386.993   3
  -5  -7  -4 10718.3 1486.77   2
  -5  -7  -4 11611.6 718.497   3
  -5  -7  -3 360.371 504.466   2
  -5  -7  -2 667.468 664.302   2
   5  -7   1 9711.47 513.962   6
  -5  -7  -1 9265.20 1340.68   2
   5  -7   0 781.249 161.335   6
  -5  -7   0 1969.63 702.968   2
   5  -7 -11 7658.50 475.345   6
   5  -7 -12 4471.78 353.296   6
   5  -7 -13 1459.34 212.022   6
   5  -7 -14 1216.96 190.949   6
   5  -7 -15 7810.41 464.241   6
   5  -7 -16 558.055 145.768   6
   5  -7 -17 6495.97 400.166   6
   5  -7 -18 593.075 137.036   6
   5  -7 -19 1913.61 198.582   6
   5  -7 -20 366.860 103.055   6
   5  -7 -21 1088.82 136.215   6
  -5  -8 -11 1573.81 203.465   3
  -5  -8 -10 60.4873 98.0749   3
  -5  -8  -9 27812.9 1119.97   3
  -5  -8  -8 1239.45 221.923   3
  -5  -8  -7 8303.24 548.415   3
  -5  -8  -6 5662.95 457.709   3
  -5  -8  -5 2570.79 325.045   3
  -5  -8  -4 688.416 201.231   3
  -5  -8  -3 2131.18 311.056   3
  -5  -8  -2 8698.58 628.576   3
  -5  -8  -1 53.3382 137.958   3
   5  -8   0 3023.72 268.076   6
   5  -8  -1 22.3257 107.608   6
   5  -8 -11 1365.29 205.375   6
   5  -8 -12 10045.8 542.723   6
   5  -8 -13 960.969 193.386   6
   5  -8 -14 747.186 167.685   6
   5  -8 -15 3816.30 304.953   6
   5  -8 -16 2883.03 255.136   6
   5  -8 -17 2397.54 230.240   6
   5  -8 -18 1284.75 164.568   6
   5  -8 -19 488.562 111.775   6
   5  -8 -20 160.282 85.2275   6
  -5  -9 -11 11202.1 539.518   3
  -5  -9 -10 4460.35 333.880   3
  -5  -9  -9 3819.54 314.269   3
  -5  -9  -8 2533.29 278.727   3
  -5  -9  -7 3499.07 330.116   3
  -5  -9  -6 13748.8 724.881   3
  -5  -9  -5 367.771 149.268   3
  -5  -9  -4 2255.56 297.707   3
  -5  -9  -3 7300.57 540.768   3
  -5  -9  -2 3203.92 363.836   3
  -5  -9  -1 12438.1 752.676   3
  -5  -9   0 114.082 157.578   3
   5  -9  -1 14712.8 656.630   6
  -5  -9   1 13565.9 821.106   3
  -5  -9   2 3131.84 379.300   3
   5  -9  -2 3290.37 288.066   6
   5  -9  -3 7829.19 458.745   6
  -5  -9   3 7845.96 603.992   3
  -5  -9   4 1800.15 303.375   3
   5  -9  -4 1880.00 227.120   6
   5  -9  -5 193.755 125.127   6
   5  -9  -7 3706.67 309.484   6
   5  -9  -8 2510.79 260.693   6
   5  -9  -9 3755.24 315.159   6
   5  -9 -10 4525.46 340.283   6
   5  -9 -11 10897.3 552.529   6
   5  -9 -12 5386.25 364.424   6
   5  -9 -13 33.0392 115.041   6
   5  -9 -14 9856.67 494.323   6
   5  -9 -15 5527.67 337.682   6
  -5  -9  15 4862.99 366.448   3
  -5  -9  16 1682.86 204.806   3
   5  -9 -16 3922.92 264.148   6
   5  -9 -17 321.091 108.050   6
   5  -9 -18 4045.26 254.653   6
  -5 -10 -11 2888.86 219.412   3
  -5 -10 -10 61.1508 81.9246   3
  -5 -10  -9 7962.16 432.360   3
  -5 -10  -8 13819.0 636.715   3
  -5 -10  -7 1693.58 212.296   3
  -5 -10  -6 3257.72 299.675   3
  -5 -10  -5 2026.81 246.385   3
  -5 -10  -4 5300.02 405.554   3
  -5 -10  -3 677.158 170.288   3
  -5 -10  -2 1579.23 239.705   3
  -5 -10  -1 3277.59 340.666   3
  -5 -10   0 2230.22 288.589   3
  -5 -10   1 2953.59 331.123   3
  -5 -10   2 1435.13 244.876   3
   5 -10  -2 1550.83 185.162   6
  -5 -10   3 929.749 205.670   3
   5 -10  -3 804.500 149.664   6
   5 -10  -4 4922.34 333.514   6
  -5 -10   4 5046.58 439.050   3
  -5 -10   5 2187.38 302.655   3
   5 -10  -5 1893.29 210.234   6
   5 -10  -6 3095.28 266.548   6
  -5 -10   6 3241.56 352.297   3
  -5 -10   7 1350.41 246.342   3
   5 -10  -7 1482.93 191.740   6
   5 -10  -8 13598.5 598.994   6
  -5 -10   8 11304.3 676.543   3
   5 -10  -9 7738.94 424.111   6
  -5 -10   9 6732.88 486.702   3
  -5 -10  10-64.3656 117.060   3
   5 -10 -10 115.229 102.584   6
   5 -10 -11 3001.16 250.311   6
  -5 -10  11 2405.76 265.272   3
   5 -10 -12 2224.88 212.126   6
  -5 -10  12 1860.15 226.055   3
  -5 -10  13 767.442 149.033   3
   5 -10 -13 840.904 141.457   6
  -5 -10  14 727.985 133.845   3
   5 -10 -14 2311.16 196.496   6
   5 -10 -15 9060.86 419.675   6
   5 -10 -16 3524.42 227.668   6
  -5 -11 -10 461.801 84.6241   3
  -5 -11  -9 5707.39 302.847   3
  -5 -11  -8 1540.59 158.339   3
  -5 -11  -7 1464.56 167.400   3
  -5 -11  -6 1587.18 183.298   3
  -5 -11  -5 843.246 141.536   3
  -5 -11  -4 63.5117 82.2586   3
  -5 -11  -3 1735.18 205.246   3
  -5 -11  -2 509.687 136.920   3
  -5 -11  -1 1302.10 189.138   3
  -5 -11   0 624.768 152.607   3
  -5 -11   1 1347.55 198.912   3
  -5 -11   2 415.066 130.902   3
   5 -11  -3-67.0011 46.0973   6
  -5 -11   3 2087.08 235.610   3
  -5 -11   4 124.856 106.817   3
   5 -11  -4-60.5997 76.4324   6
  -5 -11   5 706.775 161.334   3
   5 -11  -5 740.965 121.375   6
  -5 -11   6 1553.89 202.508   3
   5 -11  -6 1368.12 157.087   6
  -5 -11   7 1297.95 187.465   3
   5 -11  -7 1290.04 155.722   6
  -5 -11   8 1345.42 181.184   3
   5 -11  -8 1200.60 150.221   6
   5 -11  -9 5098.84 292.951   6
  -5 -11   9 4127.00 307.515   3
  -5 -11  10 388.772 108.500   3
   5 -11 -10 404.374 104.028   6
  -5 -11  11 579.065 106.502   3
   5 -11 -11 931.474 130.287   6
   5 -11 -12 1620.04 156.280   6
   5 -11 -13 233.604 77.0870   6
  -5 -12  -6 1384.73 126.246   3
  -5 -12  -5 204.369 69.3294   3
  -5 -12  -4 378.772 83.6537   3
  -5 -12  -3 325.173 85.9204   3
  -5 -12  -2 413.561 93.8177   3
  -5 -12  -1 210.193 79.3891   3
  -5 -12   0 141.923 77.3136   3
  -5 -12   1 206.744 81.9332   3
  -5 -12   2 224.014 82.3719   3
  -5 -12   3 276.352 92.4973   3
  -5 -12   4 403.221 97.4331   3
  -5 -12   5 132.905 69.4971   3
  -5 -12   6 1365.06 141.736   3
   6   0   0 84150.5 2747.20   5
   6   0  -1 2122.57 401.040   5
   6   0   1 655.560 181.663   5
   6   0   2 2144.33 298.099   5
   6   0  -2 2346.18 290.019   5
  -6   0  -3 13160.8 1180.70   2
   6   0  -3 12776.1 716.944   5
   6   0   3 12979.4 738.021   5
  -6   0  -4 15509.6 1321.50   2
   6   0  -4 14616.3 775.074   5
   6   0   4 14032.5 788.840   5
  -6   0  -5 4908.24 750.043   2
   6   0  -5 4298.54 396.832   5
   6   0   5 5078.52 450.077   5
   6   0  -6 6715.34 510.005   5
   6   0   6 6639.04 532.470   5
  -6   0  -7 7669.25 983.343   2
   6   0  -7 6803.55 514.266   5
   6   0   7 8017.71 584.961   5
  -6   0  -8 1220.91 481.227   2
   6   0  -8 737.828 185.403   5
   6   0   8 942.672 220.889   5
  -6   0  -9 3324.22 711.893   2
   6   0  -9 4198.83 401.444   5
   6   0   9 4183.00 431.265   5
  -6   0 -10 895.114 443.145   2
   6   0  10 713.161 203.056   5
  -6   0 -11 378.655 329.096   2
   6   0  11-11.5268 147.982   5
  -6   0 -12 8138.27 1166.68   2
   6   0  12 6836.57 588.858   5
  -6   0 -13 405.068 481.333   2
   6   0  13 98.4832 181.846   5
  -6   0 -14 41928.7 2860.96   2
   6   0  14 44722.5 1835.31   5
   6   0  15 1063.11 300.146   5
   6   0  16 11298.7 794.134   5
   6   0  17 720.562 250.779   5
   6   0  18 4565.25 504.743   5
   6   0  19 459.249 216.137   5
   6   0  20 225.350 204.271   5
   6   0  21-124.882 189.101   5
   6   0  22 4108.94 440.279   5
   6   0  23-49.4589 144.655   5
   6   0  24 149.144 126.110   5
   6   0  25-24.0289 112.534   5
   6   0  26 279.859 110.722   5
   6  -1  26 4406.30 333.698   5
   6  -1  25 2623.37 291.490   5
   6  -1  24 9981.04 625.822   5
   6  -1  23 75.1752 144.525   5
   6  -1  22-33.9080 178.286   5
   6  -1  21 1894.97 320.265   5
   6  -1  20 1931.68 331.794   5
   6  -1  19 704.859 252.735   5
   6  -1  18 2050.88 367.046   5
   6  -1  17 3675.46 462.775   5
   6  -1  16 1903.60 354.336   5
   6  -1  15 23512.4 1236.42   5
  -6  -1 -14 17206.9 1826.13   2
   6  -1  14 19435.2 1080.45   5
  -6  -1 -13 2160.10 683.200   2
   6  -1  13 3088.81 419.537   5
  -6  -1 -12 20464.6 1976.31   2
   6  -1  12 22193.8 1161.55   5
  -6  -1 -11 5129.15 977.185   2
   6  -1  11 5826.95 542.106   5
  -6  -1 -10 6147.42 1005.70   2
   6  -1  10 6667.21 569.563   5
  -6  -1  -9 5344.60 932.036   2
   6  -1   9 6788.89 561.058   5
  -6  -1  -8 4758.86 873.349   2
   6   1  -8 5760.34 456.397   5
   6  -1   8 5700.20 506.121   5
  -6  -1  -7 4155.59 786.469   2
   6   1  -7 4868.28 415.809   5
   6  -1   7 4838.63 470.801   5
  -6  -1  -6 4531.88 784.680   2
   6   1  -6 3652.26 358.496   5
   6  -1   6 4050.94 422.445   5
  -6  -1  -5 21060.7 1658.44   2
   6   1  -5 18081.6 880.207   5
   6  -1   5 19496.0 980.105   5
  -6  -1  -4 443.354 308.577   2
   6   1  -4 176.540 137.849   5
   6  -1   4-18.6136 132.480   5
  -6  -1  -3 11824.2 1186.95   2
   6   1  -3 11537.7 654.257   5
   6  -1   3 11074.0 689.391   5
   6   1  -2 1453.26 227.036   5
   6  -1   2 1592.03 267.695   5
   6   1  -1 4893.42 406.328   5
   6  -1   1 4359.08 411.595   5
   6   1   0 7649.02 522.146   5
   6  -1   0 7966.49 558.395   5
   6  -1  -1 4840.66 434.493   5
   6   1   1 4752.25 404.861   5
   6  -1  -2 1738.31 268.131   5
   6   1   2 1796.80 259.499   5
   6  -1  -3 11781.6 692.009   5
   6   1   3 11054.8 659.079   5
  -6   1  -4-269.245 294.577   2
   6  -1  -4 179.764 145.100   5
   6   1   4-12.6784 125.438   5
  -6   1  -5 19100.0 1445.26   2
   6  -1  -5 17702.4 794.637   6
   6  -1  -5 19459.6 938.386   5
   6   1   5 18780.9 923.636   5
  -6   1  -6 3411.98 611.278   2
   6  -1  -6 3655.01 318.772   6
   6  -1  -6 4196.17 400.289   5
   6   1   6 4340.17 409.265   5
  -6   1  -7 5446.24 792.204   2
   6  -1  -7 4162.14 343.852   6
   6  -1  -7 4626.79 425.426   5
   6   1   7 4570.73 433.899   5
  -6   1  -8 4673.90 771.651   2
   6  -1  -8 5268.24 392.145   6
   6  -1  -8 5535.39 468.564   5
   6   1   8 5710.82 484.946   5
  -6   1  -9 6469.72 923.105   2
   6  -1  -9 4936.52 384.296   6
   6  -1  -9 5293.31 472.217   5
   6   1   9 6623.30 522.614   5
  -6   1 -10 6104.57 923.946   2
   6   1  10 7048.01 564.975   5
  -6   1 -11 4294.56 824.556   2
   6   1  11 6371.67 531.043   5
  -6   1 -12 18797.3 1718.26   2
   6   1  12 21220.9 1083.51   5
  -6   1 -13 3371.08 760.158   2
   6   1  13 3191.59 393.206   5
  -6   1 -14 16565.4 1678.39   2
   6   1  14 19830.2 1047.98   5
   6   1  15 23747.3 1194.28   5
   6   1  16 2309.69 350.958   5
   6   1  17 4371.50 475.394   5
   6   1  18 2155.24 351.004   5
   6   1  19 598.053 204.005   5
   6   1  20 1705.56 305.367   5
   6   1  21 1632.52 275.914   5
   6   1  22-20.9557 140.519   5
   6   1  23 161.305 134.723   5
   6   1  24 9038.48 540.722   5
   6   1  25 7.02710 80.5652   5
   6  -2  26 517.058 137.069   5
   6  -2  25 486.093 158.059   5
   6  -2  24 761.028 192.970   5
   6  -2  23 1731.02 282.220   5
   6  -2  22 7498.23 584.234   5
   6  -2  21 672.134 233.523   5
   6  -2  20-81.2700 212.636   5
   6  -2  19 2148.35 359.511   5
   6  -2  18 1863.54 349.333   5
   6  -2  17 1355.02 335.568   5
   6  -2  16 635.284 244.921   5
   6  -2  15 3932.29 477.605   5
  -6  -2 -14 12076.5 1576.41   2
   6  -2  14 12811.1 861.077   5
  -6  -2 -13 8218.17 1298.90   2
   6  -2  13 9335.13 1016.57   1
   6  -2  13 10564.0 776.469   5
  -6  -2 -12 8332.05 1289.03   2
   6  -2  12 7247.13 889.170   1
   6  -2  12 9722.72 728.747   5
  -6  -2 -11 2324.46 736.005   2
   6  -2  11 4334.72 472.714   5
   6  -2  11 2760.72 576.850   1
  -6  -2 -10 3627.20 848.466   2
   6  -2  10 4215.29 629.188   1
   6  -2  10 5192.39 517.854   5
  -6  -2  -9 4624.24 897.821   2
   6  -2   9 5023.69 675.662   1
   6  -2   9 4873.51 494.447   5
   6  -2   8 3624.73 554.677   1
  -6  -2  -8 3230.44 707.730   2
   6  -2   8 3387.21 402.309   5
  -6  -2  -7 494.928 460.626   2
   6   2  -7 85.5978 135.951   5
   6  -2   7 191.101 165.111   5
   6  -2   7 331.310 225.985   1
  -6  -2  -6 307.424 287.920   2
   6   2  -6 303.020 131.208   5
   6  -2   6 710.274 253.386   1
   6  -2   6 116.752 142.885   5
   6  -2   5 4188.28 531.071   1
  -6  -2  -5 4172.57 785.038   2
   6   2  -5 4205.14 374.515   5
   6  -2   5 4199.65 436.586   5
  -6  -2  -4 11811.6 1279.99   2
   6   2  -4 10409.1 605.309   5
   6  -2   4 10585.2 701.192   5
   6   2  -3 12020.4 650.693   5
   6  -2   3 11814.2 738.976   5
  -6  -2  -3 12796.4 1304.50   2
   6   2  -2 6168.04 443.770   5
   6  -2   2 6484.27 527.494   5
   6  -2   1 3332.11 370.057   5
   6  -2   0 4232.81 412.366   5
   6  -2  -1 3399.51 296.746   6
   6  -2  -1 3664.33 386.659   5
   6  -2  -2 6059.18 405.586   6
   6  -2  -2 6560.74 513.893   5
   6  -2  -3 12178.1 615.983   6
   6  -2  -3 12512.4 736.263   5
  -6   2  -4 10503.4 997.247   2
   6  -2  -4 10353.1 551.306   6
   6  -2  -4 10098.2 663.843   5
   6   2   4 9989.74 609.003   5
   6  -2  -5 4124.14 335.933   6
   6  -2  -5 3960.81 396.090   5
   6   2   5 4166.00 388.339   5
  -6   2  -5 4740.76 686.097   2
   6  -2  -6 208.895 106.289   6
   6  -2  -6 451.182 185.298   5
   6   2   6 391.764 163.799   5
  -6   2  -6 144.214 186.306   2
   6  -2  -7 2.53550 110.275   6
   6  -2  -7 237.662 160.794   5
   6   2   7 338.657 193.697   5
   6  -2  -8 2831.41 283.656   6
   6  -2  -8 3421.01 380.026   5
   6   2   8 3773.52 379.886   5
  -6   2  -8 3323.81 652.688   2
   6  -2  -9 4328.83 354.370   6
   6  -2  -9 4812.38 448.538   5
   6   2   9 4725.00 434.846   5
  -6   2  -9 3936.50 730.431   2
   6  -2 -10 5045.11 384.790   6
   6  -2 -10 5162.69 490.661   5
   6   2  10 5190.12 459.639   5
  -6   2 -10 3655.68 717.252   2
   6  -2 -11 3232.76 315.925   6
   6   2  11 3634.19 387.731   5
  -6   2 -11 3623.00 751.611   2
   6  -2 -12 9328.32 552.489   6
   6   2  12 10059.1 667.548   5
  -6   2 -13 10890.8 1287.05   2
   6  -2 -13 10976.4 613.437   6
   6   2  13 11126.6 727.904   5
  -6   2 -14 12106.6 1362.27   2
   6  -2 -14 12143.2 658.630   6
   6   2  14 13812.9 807.999   5
   6   2  15 3830.53 418.936   5
   6   2  16 1202.31 243.938   5
   6   2  17 1256.13 256.476   5
   6   2  18 1192.15 233.592   5
   6   2  19 1946.33 289.786   5
   6   2  20-111.746 144.493   5
   6   2  21 118.986 124.452   5
   6   2  22 6809.73 471.117   5
   6  -3  25 40.8466 106.512   5
   6  -3  24 2539.54 299.564   5
   6  -3  23 466.159 178.469   5
   6  -3  22 2668.66 343.840   5
   6  -3  21 76.2170 168.868   5
   6  -3  20 1590.45 305.267   5
   6  -3  19 2400.69 373.300   5
   6  -3  18 1291.31 303.766   5
   6  -3  17 1143.39 304.649   5
   6  -3  16 1929.64 369.588   5
   6  -3  15 12230.2 847.786   5
   6  -3  14 2414.73 386.182   5
   6  -3  13 5124.50 759.979   1
  -6  -3 -13 5386.03 1141.33   2
   6  -3  13 5107.17 542.829   5
   6  -3  12 12834.1 1189.45   1
  -6  -3 -12 11881.2 1617.36   2
   6  -3  12 12558.1 864.878   5
  -6  -3 -11 6536.61 1229.15   2
   6  -3  11 5266.66 771.446   1
   6  -3  11 5552.21 548.255   5
   6  -3  10 1724.73 437.826   1
  -6  -3 -10 1989.61 755.921   2
   6  -3  10 1875.84 338.361   5
   6  -3   9 26106.0 1653.76   1
  -6  -3  -9 26235.8 2316.63   2
   6  -3   9 25721.2 1275.94   5
  -6  -3  -8 6503.55 1141.78   2
   6  -3   8 6697.16 583.376   5
   6  -3   8 5154.63 688.398   1
  -6  -3  -7 1459.03 503.639   2
   6  -3   7 2461.18 354.319   5
   6  -3   7 2772.52 481.035   1
  -6  -3  -6 3752.12 826.321   2
   6  -3   6 3111.93 388.478   5
   6  -3   6 4199.04 570.279   1
  -6  -3  -5 3210.03 745.180   2
   6  -3   5 3945.06 432.898   5
   6  -3   5 3807.26 529.136   1
  -6  -3  -4 1493.54 513.060   2
   6  -3   4 1104.03 278.781   5
  -6  -3  -3 5976.53 941.293   2
   6  -3   3 5422.21 497.125   5
   6  -3   2 2685.21 268.890   6
   6  -3   2 2346.42 347.064   5
   6  -3   1 414.843 126.697   6
   6  -3   1 388.873 207.673   5
   6  -3   0 7720.11 466.515   6
   6  -3   0 8050.30 593.170   5
   6  -3  -1 229.841 145.615   6
   6  -3  -1 619.254 232.063   5
   6  -3  -2 2089.83 241.261   6
   6  -3  -2 2440.00 321.228   5
   6  -3  -3 5850.17 400.117   6
   6  -3  -3 5569.62 486.052   5
   6  -3  -4 886.189 175.521   6
   6  -3  -4 728.166 212.864   5
   6  -3  -5 3583.13 307.242   6
   6  -3  -5 3677.08 394.499   5
   6  -3  -6 2966.56 356.564   5
   6  -3  -6 3343.53 304.386   6
   6  -3  -7 2334.66 259.929   6
   6  -3  -7 2415.82 326.824   5
   6  -3  -8 5662.08 411.179   6
   6  -3  -8 6267.28 520.243   5
   6  -3  -9 24190.6 1011.45   6
   6  -3  -9 26013.0 1184.35   5
   6  -3 -10 1778.97 243.617   6
   6  -3 -11 5658.05 415.797   6
  -6   3 -11 6137.96 964.102   2
  -6   3 -12 11661.9 1324.78   2
   6  -3 -12 12404.4 650.347   6
   6  -3 -13 5325.85 404.449   6
  -6   3 -13 4467.08 832.402   2
   6  -3 -14 2295.02 280.461   6
   6  -3 -15 11844.5 632.873   6
   6  -3 -16 1903.86 247.033   6
   6  -4  24-52.0977 99.4039   5
   6  -4  23 132.099 131.572   5
   6  -4  22 3946.61 390.499   5
   6  -4  21 129.503 158.610   5
   6  -4  20 727.837 219.543   5
   6  -4  19 876.016 258.501   5
   6  -4  18 1575.34 313.110   5
   6  -4  17 552.139 242.314   5
   6  -4  16 6931.43 617.923   5
   6  -4  15 465.219 228.486   5
   6  -4  14 2644.85 395.459   5
   6  -4  13 9852.32 756.290   5
   6  -4  12 6598.82 613.283   5
   6  -4  11 11870.6 1148.17   1
  -6  -4 -11 11379.2 1624.02   2
   6  -4  11 12660.7 848.320   5
  -6  -4 -10 24508.1 2367.31   2
   6  -4  10 25859.7 1307.20   5
   6  -4  10 28032.1 1796.11   1
  -6  -4  -9 2959.07 850.857   2
   6  -4   9 2144.19 521.768   1
   6  -4   9 3137.78 409.269   5
  -6  -4  -8 1795.30 734.296   2
   6  -4   8 2624.52 514.489   1
   6  -4   8 2942.19 403.761   5
  -6  -4  -7 8209.73 1348.46   2
   6  -4   7 8687.16 674.926   5
   6  -4   7 8569.45 893.629   1
  -6  -4  -6 8847.29 1311.06   2
   6  -4   6 8167.76 647.095   5
   6  -4   6 8161.08 838.434   1
  -6  -4  -5 14910.2 1714.55   2
   6  -4   5 15743.2 927.295   5
   6  -4   5 15784.9 1142.11   1
  -6  -4  -4 44421.8 2939.15   2
   6  -4   4 41440.7 1717.76   5
  -6  -4  -3 112.036 375.370   2
   6  -4   3 388.543 304.962   5
   6  -4   2 15660.6 719.566   6
   6  -4   2 14835.9 873.856   5
   6  -4   1 1298.30 212.390   6
   6  -4   1 1559.74 299.991   5
   6  -4   0 4435.68 351.163   6
   6  -4   0 4682.85 451.464   5
   6  -4  -1 832.520 167.376   6
   6  -4  -1 1382.81 257.167   5
   6  -4  -2 15419.0 707.783   6
   6  -4  -2 13530.5 816.855   5
   6  -4  -3 131.909 145.026   6
   6  -4  -3 364.065 199.418   5
   6  -4  -4 41555.0 1475.03   6
   6  -4  -4 41800.8 1664.87   5
   6  -4  -5 15686.3 733.730   6
   6  -4  -5 14756.0 849.192   5
   6  -4  -6 8429.09 505.289   6
   6  -4  -6 8896.31 630.848   5
   6  -4  -7 8254.63 503.779   6
   6  -4  -7 8233.62 607.768   5
   6  -4  -8 2562.49 276.714   6
   6  -4  -8 2214.99 318.075   5
   6  -4  -9 3046.95 310.483   6
   6  -4  -9 2603.56 354.950   5
   6  -4 -10 25394.0 1041.15   6
   6  -4 -11 11091.1 614.634   6
   6  -4 -12 7136.71 473.718   6
   6  -4 -13 10331.4 588.706   6
   6  -4 -14 2483.40 280.973   6
   6  -4 -15 431.598 165.043   6
   6  -4 -16 5754.37 414.797   6
   6  -4 -17 388.735 142.149   6
   6  -4 -18 1599.62 218.496   6
   6  -5  23 973.334 171.298   5
   6  -5  22 1130.40 198.532   5
   6  -5  21 5579.46 445.215   5
   6  -5  20 3128.88 361.975   5
   6  -5  19 603.551 191.588   5
   6  -5  18 567.533 222.035   5
   6  -5  17 949.646 250.479   5
   6  -5  16 1138.40 274.464   5
   6  -5  15 647.062 227.456   5
   6  -5  14 3103.72 416.707   5
   6  -5  13 7403.41 636.429   5
   6  -5  12 1614.09 332.034   5
   6  -5  11 4154.84 478.773   5
   6  -5  10 8419.90 681.471   5
   6  -5   9 2401.25 540.848   1
  -6  -5  -9 2470.65 781.834   2
   6  -5   9 3057.47 419.162   5
  -6  -5  -8 68938.8 4192.51   2
   6  -5   8 65308.5 2993.72   1
   6  -5   8 64569.2 2440.01   5
   6  -5   7 2131.03 462.423   1
  -6  -5  -7 1936.32 838.659   2
   6  -5   7 1505.60 328.965   5
   6  -5   6 27367.1 1664.61   1
  -6  -5  -6 26993.4 2440.18   2
   6  -5   6 25257.2 1263.03   5
  -6  -5  -5 222.886 555.696   2
   6  -5   5 1576.34 300.236   5
  -6  -5  -4 652.205 611.505   2
   6  -5   4 765.630 245.492   5
  -6  -5  -3 7616.25 1219.11   2
   6  -5   3 6784.73 577.475   5
   6  -5   2 1105.52 260.074   5
   6  -5   1 8884.54 507.712   6
   6  -5   1 7867.62 623.138   5
   6  -5   0 7114.71 453.037   6
   6  -5   0 7318.60 592.917   5
   6  -5  -1 7755.05 480.769   6
   6  -5  -1 7727.53 602.678   5
   6  -5  -2 1095.03 197.173   6
   6  -5  -2 1281.08 293.533   5
   6  -5  -3 6758.71 437.697   6
   6  -5  -3 6254.92 534.078   5
   6  -5  -4 603.141 164.658   6
   6  -5  -4 1108.61 252.930   5
   6  -5  -5 1416.33 210.487   6
   6  -5  -5 1467.93 261.308   5
   6  -5  -6 25563.9 1030.96   6
   6  -5  -6 25124.0 1177.38   5
   6  -5  -7 1545.78 240.593   6
   6  -5  -7 936.939 243.369   5
   6  -5  -8 62336.1 2037.31   6
   6  -5  -8 59676.0 2187.42   5
   6  -5  -9 3602.98 331.868   6
   6  -5 -10 8757.84 529.799   6
   6  -5 -11 3997.58 353.385   6
   6  -5 -12 1825.69 254.953   6
   6  -5 -13 7254.36 474.721   6
   6  -5 -14 2954.10 297.956   6
   6  -5 -15 523.145 160.552   6
   6  -5 -16 1109.33 200.702   6
   6  -5 -17 786.843 168.399   6
   6  -5 -18 501.909 132.120   6
   6  -6  21 607.041 158.397   5
   6  -6  20 2006.41 249.356   5
   6  -6  19 383.907 155.760   5
   6  -6  18 505.554 169.223   5
   6  -6  17 1540.96 266.257   5
   6  -6  16-195.138 180.701   5
   6  -6  15 2341.46 341.496   5
   6  -6  14 2933.29 382.954   5
   6  -6  13 4827.34 489.863   5
   6  -6  12 6241.90 568.669   5
   6  -6  11 7186.62 609.068   5
   6  -6  10 2919.28 393.325   5
   6  -6   9 746.009 244.346   5
   6  -6   8 4209.97 469.745   5
   6  -6   7 5154.84 517.449   5
  -6  -6  -6 2044.28 276.466   3
  -6  -6  -6 1916.45 674.519   2
   6  -6   6 2113.44 347.988   5
   6  -6   5 15937.3 940.643   5
  -6  -6  -5 14948.7 1768.27   2
  -6  -6  -5 17222.0 875.260   3
   6  -6   4 28675.3 1317.48   5
  -6  -6  -4 22525.0 2164.24   2
   6  -6   3 4972.30 514.994   5
   6  -6   2 4488.05 477.272   5
   6  -6   1 1947.49 318.262   5
   6  -6   1 2034.15 238.403   6
   6  -6   0-8.31873 107.502   6
   6  -6   0 1847.71 355.104   5
   6  -6  -1 2141.16 252.741   6
   6  -6  -1 2009.43 313.783   5
   6  -6  -2 4387.36 344.949   6
   6  -6  -2 3498.03 401.131   5
   6  -6  -3 4558.81 358.282   6
   6  -6  -3 4615.84 460.674   5
   6  -6  -4 28595.3 1107.95   6
   6  -6  -4 26851.3 1232.30   5
   6  -6  -5 16994.6 769.801   6
   6  -6  -5 14757.7 848.227   5
   6  -6  -6 2025.60 261.318   6
   6  -6  -6 1958.88 304.931   5
   6  -6  -7 5071.81 391.796   6
   6  -6  -7 5312.07 467.379   5
   6  -6  -8 4015.12 353.782   6
   6  -6  -9 989.759 191.657   6
   6  -6 -10 3035.59 311.190   6
   6  -6 -11 7938.76 495.160   6
   6  -6 -12 5729.85 416.993   6
   6  -6 -13 4732.56 371.865   6
   6  -6 -14 2913.62 290.055   6
   6  -6 -15 2082.44 248.251   6
   6  -6 -16 69.4747 117.747   6
   6  -6 -17 1084.87 175.403   6
   6  -6 -18 735.525 152.686   6
   6  -6 -19 135.999 101.566   6
   6  -7  19 797.075 150.691   5
   6  -7  18 3084.85 283.881   5
   6  -7  17 1869.84 241.825   5
   6  -7  16 2072.24 262.943   5
   6  -7  15 286.939 139.961   5
   6  -7  14 668.510 189.567   5
   6  -7  13 1940.62 294.348   5
   6  -7  12 51.9603 137.505   5
   6  -7  11 1057.66 236.011   5
   6  -7  10 440.781 197.788   5
   6  -7   9 7044.94 561.105   5
   6  -7   8 3140.11 385.860   5
   6  -7   7 4645.49 455.504   5
  -6  -7  -7 4862.96 409.570   3
   6  -7   6 4171.12 438.869   5
  -6  -7  -6 3735.62 358.190   3
  -6  -7  -5 1476.28 248.487   3
   6  -7   5 2209.97 330.717   5
   6  -7   4 11702.4 736.534   5
  -6  -7  -4 11486.8 704.342   3
   6  -7   3 3887.22 441.638   5
  -6  -7  -3 3484.32 389.060   3
   6  -7   2 1262.80 275.308   5
   6  -7   1 1772.11 288.303   5
   6  -7   0 439.487 131.459   6
   6  -7   0 671.040 216.781   5
   6  -7  -1 1506.09 214.846   6
   6  -7  -1 1817.18 283.224   5
   6  -7  -2 1146.59 192.842   6
   6  -7  -2 1315.51 266.400   5
   6  -7  -3 3833.07 332.855   6
   6  -7  -3 3802.16 399.052   5
   6  -7  -4 10604.0 584.665   6
   6  -7  -4 11520.3 676.889   5
   6  -7  -5 1647.63 231.623   6
   6  -7  -5 1945.15 284.575   5
   6  -7  -6 3291.26 307.379   6
   6  -7  -7 4296.11 353.404   6
   6  -7  -8 3096.87 306.228   6
   6  -7  -9 7536.49 474.989   6
   6  -7 -10 207.072 140.381   6
   6  -7 -11 950.225 201.107   6
   6  -7 -12 94.1546 143.513   6
   6  -7 -13 2485.74 275.178   6
   6  -7 -14 833.611 170.832   6
   6  -7 -15 370.672 134.274   6
   6  -7 -16 2425.92 244.141   6
   6  -7 -17 1496.89 188.072   6
   6  -7 -18 2494.40 226.611   6
  -6  -8  -8 1373.89 198.024   3
  -6  -8  -7 115.413 110.432   3
  -6  -8  -6 3559.71 332.105   3
  -6  -8  -5 4190.85 369.269   3
  -6  -8  -4 439.204 144.450   3
  -6  -8  -3 2899.30 331.467   3
  -6  -8  -2 4195.62 412.079   3
  -6  -8  -1 3118.94 363.893   3
  -6  -8   0 1612.72 273.681   3
   6  -8  -1 2909.57 278.530   6
   6  -8  -2 4842.20 357.867   6
   6  -8  -3 3245.51 300.270   6
   6  -8  -4 848.473 170.144   6
   6  -8  -5 4179.04 339.190   6
   6  -8  -6 3564.22 308.713   6
   6  -8  -7-86.2034 141.162   6
   6  -8  -8 1479.65 220.772   6
   6  -8  -9 9660.63 535.166   6
   6  -8 -10 1924.31 240.528   6
   6  -8 -11 2783.35 278.750   6
   6  -8 -12 1983.12 239.359   6
   6  -8 -13 4480.89 332.202   6
   6  -8 -14 2033.30 219.945   6
   6  -8 -15 2874.84 250.090   6
   6  -8 -16 1089.86 154.909   6
   6  -8 -17 461.156 116.088   6
   6  -8 -18 1.51321 80.9164   6
  -6  -9  -9 1936.70 191.878   3
  -6  -9  -8 8102.81 439.607   3
  -6  -9  -7 3894.59 307.574   3
  -6  -9  -6 5177.28 368.706   3
  -6  -9  -5 7557.54 474.670   3
  -6  -9  -4 1775.23 229.611   3
  -6  -9  -3 1736.09 238.415   3
  -6  -9  -2 1824.95 251.614   3
  -6  -9  -1 8325.02 555.130   3
  -6  -9   0 53.9852 137.158   3
  -6  -9   1 8287.73 565.413   3
  -6  -9   2 1802.67 280.258   3
   6  -9  -2 1910.94 222.813   6
  -6  -9   3 1515.00 249.394   3
   6  -9  -3 1697.73 206.581   6
  -6  -9   4 1910.48 274.193   3
   6  -9  -4 1365.20 197.422   6
   6  -9  -5 7204.26 427.319   6
  -6  -9   5 6778.82 517.323   3
   6  -9  -6 5096.14 355.591   6
  -6  -9   6 5303.72 453.271   3
   6  -9  -7 3547.68 294.516   6
   6  -9  -8 6904.24 415.479   6
   6  -9  -9 1182.04 183.775   6
   6  -9 -10 2210.71 232.335   6
   6  -9 -11 788.180 151.972   6
   6  -9 -12 3980.63 291.753   6
  -6  -9  13 799.113 164.845   3
   6  -9 -13 939.652 154.598   6
  -6  -9  14 1786.59 213.436   3
   6  -9 -14 2107.58 200.784   6
   6  -9 -15 3500.68 245.499   6
  -6  -9  15 3068.51 257.756   3
   6  -9 -16 2620.94 203.258   6
  -6 -10  -8 2738.29 206.810   3
  -6 -10  -7 463.573 108.066   3
  -6 -10  -6 1028.33 145.572   3
  -6 -10  -5 3388.98 268.245   3
  -6 -10  -4 665.868 145.156   3
  -6 -10  -3 352.411 119.797   3
  -6 -10  -2 618.271 142.852   3
  -6 -10  -1 3946.83 328.167   3
  -6 -10   0 2392.53 256.991   3
  -6 -10   1 3756.81 329.664   3
  -6 -10   2 470.735 142.439   3
  -6 -10   3 330.769 138.993   3
   6 -10  -3 191.524 75.1965   6
  -6 -10   4 572.477 153.988   3
   6 -10  -4 742.705 125.432   6
   6 -10  -5 3068.59 237.997   6
  -6 -10   5 2905.68 296.149   3
  -6 -10   6 1117.67 192.621   3
   6 -10  -6 879.024 142.858   6
  -6 -10   7 388.686 134.463   3
   6 -10  -7 237.494 91.8980   6
   6 -10  -8 2204.47 204.683   6
  -6 -10   8 2232.31 250.584   3
   6 -10  -9 2309.51 209.513   6
  -6 -10   9 2066.52 235.798   3
   6 -10 -10 5613.18 328.630   6
  -6 -10  10 5680.68 383.069   3
  -6 -10  11 255.934 99.0809   3
   6 -10 -11 521.113 116.341   6
  -6 -10  12 600.949 119.713   3
   6 -10 -12 619.175 116.115   6
   6 -10 -13 60.7454 68.4929   6
  -6 -11  -5 872.081 114.869   3
  -6 -11  -4 2759.16 206.698   3
  -6 -11  -3 1226.06 146.663   3
  -6 -11  -2 317.028 94.0673   3
  -6 -11  -1 231.534 88.9642   3
  -6 -11   0 358.888 102.844   3
  -6 -11   1 189.189 95.2633   3
  -6 -11   2 320.065 103.285   3
  -6 -11   3 1080.58 157.737   3
  -6 -11   4 2320.94 217.297   3
  -6 -11   5 646.263 119.659   3
  -6 -11   6 1527.48 174.478   3
  -6 -11   7-58.4996 74.7986   3
  -6 -11   8 2302.04 194.801   3
   7   0   0-13.1789 154.858   5
   7   0  -1 1880.62 293.795   5
   7   0   1 1822.96 304.986   5
   7   0  -2 9714.96 646.997   5
   7   0   2 10558.4 684.582   5
   7   0  -3 13270.8 765.879   5
   7   0   3 12186.5 757.008   5
   7   0  -4 53.3235 155.203   5
   7   0   4-116.665 139.969   5
   7   0  -5-17.6469 125.123   5
   7   0   5-36.5707 138.391   5
   7   0  -6 2172.74 304.015   5
   7   0   6 1866.75 306.733   5
   7   0  -7 568.618 177.406   5
   7   0   7 498.831 184.970   5
   7   0  -8-124.111 150.082   5
   7   0   8-32.3143 141.730   5
  -7   0  -9 4855.80 1124.46   2
   7   0   9 4425.24 464.367   5
  -7   0 -10-351.151 483.006   2
   7   0  10-34.2759 145.666   5
   7   0  11 16380.6 947.182   5
   7   0  12 13728.8 861.717   5
   7   0  13 196.268 194.565   5
   7   0  14 3065.30 412.722   5
   7   0  15 31.1931 159.581   5
   7   0  16 13787.3 844.054   5
   7   0  17-113.684 175.347   5
   7   0  18 3231.87 393.494   5
   7   0  19 4429.04 436.285   5
   7   0  20 1026.18 221.516   5
   7   0  21 3600.58 351.692   5
   7   0  22 41.5316 119.003   5
   7   0  23 3067.99 279.619   5
   7  -1  24 1618.91 189.098   5
   7  -1  23 5583.04 400.284   5
   7  -1  22 3380.68 336.487   5
   7  -1  21 8779.37 586.271   5
   7  -1  20 4356.57 429.662   5
   7  -1  19 3603.89 417.630   5
   7  -1  18 3548.29 406.347   5
   7  -1  17 850.760 240.910   5
   7  -1  16 2827.87 393.572   5
   7  -1  15 1682.88 324.040   5
   7  -1  14 5546.30 551.018   5
   7  -1  13 9294.63 716.974   5
   7  -1  12 31725.3 1467.84   5
   7  -1  11 5725.57 548.662   5
  -7  -1 -10 6438.35 1205.02   2
   7  -1  10 6453.21 571.089   5
  -7  -1  -9 759.599 600.118   2
   7  -1   9 808.071 224.897   5
   7  -1   8 1948.18 327.833   5
   7   1  -7 17344.0 891.855   5
   7  -1   7 18307.3 994.219   5
   7   1  -6 2949.23 336.926   5
   7  -1   6 3605.92 415.760   5
   7   1  -5 7305.28 536.509   5
   7  -1   5 7605.21 597.415   5
   7   1  -4 13380.9 753.608   5
   7  -1   4 13330.6 812.202   5
   7   1  -3 3813.47 385.731   5
   7  -1   3 3390.69 416.460   5
   7   1  -2 8750.68 584.491   5
   7  -1   2 8175.85 606.427   5
   7   1  -1 12238.0 714.647   5
   7  -1   1 12330.5 767.504   5
   7   1   0 22792.7 1057.49   5
   7  -1   0 22769.7 1102.32   5
   7  -1  -1 12132.7 759.386   5
   7   1   1 11501.7 709.913   5
   7  -1  -2 8861.37 624.372   5
   7   1   2 8140.66 583.465   5
   7  -1  -3 3727.17 404.321   5
   7   1   3 3227.14 363.389   5
   7  -1  -4 12371.4 757.549   5
   7   1   4 13485.8 770.091   5
   7  -1  -5 7154.22 562.576   5
   7   1   5 6905.46 538.315   5
   7  -1  -6 3043.46 372.544   5
   7   1   6 3231.40 364.538   5
   7  -1  -7 17024.4 922.065   5
   7   1   7 18362.5 954.599   5
   7  -1  -8 2082.99 313.224   5
   7   1   8 2227.43 310.634   5
   7  -1  -9 1358.52 292.504   5
   7   1   9 1227.83 254.516   5
   7   1  10 6465.55 539.942   5
   7   1  11 5519.19 505.496   5
   7   1  12 31867.2 1411.19   5
   7   1  13 10334.4 712.322   5
   7   1  14 5265.97 494.349   5
   7   1  15 1625.12 287.488   5
   7   1  16 2585.60 347.243   5
   7   1  17 823.780 222.704   5
   7   1  18 3215.30 364.471   5
   7   1  19 3301.77 352.996   5
   7   1  20 4632.83 399.252   5
   7   1  21 7765.01 494.736   5
   7   1  22 48.9803 75.4371   5
   7  -2  23 828.875 172.549   5
   7  -2  22 1077.32 205.061   5
   7  -2  21 11.7697 140.079   5
   7  -2  20 3931.94 401.912   5
   7  -2  19 3122.15 383.799   5
   7  -2  18 6481.33 551.833   5
   7  -2  17 2719.83 377.013   5
   7  -2  16-51.8173 199.064   5
   7  -2  15 2308.41 362.472   5
   7  -2  14 5681.26 552.810   5
   7  -2  13 834.696 261.112   5
   7  -2  12 1392.98 302.745   5
   7  -2  11 3890.73 458.561   5
   7  -2  10 3697.73 445.183   5
   7  -2   9 985.470 258.540   5
   7  -2   8 3688.99 439.102   5
   7  -2   7 4237.44 471.951   5
   7   2  -6 10883.8 649.707   5
   7  -2   6 10994.0 753.697   5
   7   2  -5 1051.20 201.320   5
   7  -2   5 1253.60 290.535   5
   7   2  -4 2128.66 280.909   5
   7  -2   4 2465.82 362.843   5
   7   2  -3 3711.54 361.148   5
   7  -2   3 3412.14 414.714   5
   7   2  -2 1344.32 269.637   5
   7  -2   2 1161.56 286.894   5
   7   2  -1 13096.5 710.682   5
   7  -2   1 11719.3 765.972   5
   7   2   0 6206.09 490.248   5
   7  -2   0 6572.62 576.077   5
   7   2   1 12117.3 690.684   5
   7  -2  -1 11826.7 758.886   5
   7  -2  -2 1425.56 280.349   5
   7   2   2 1401.12 260.468   5
   7  -2  -3 3246.37 385.684   5
   7   2   3 3730.41 365.708   5
   7  -2  -4 1995.08 306.835   5
   7   2   4 2342.26 296.354   5
   7  -2  -5 1047.02 237.481   5
   7   2   5 1220.80 230.308   5
   7  -2  -6 9798.30 681.719   5
   7   2   6 10953.8 674.522   5
   7  -2  -7 4460.58 455.814   5
   7   2   7 4225.11 405.434   5
   7  -2  -8 4423.84 448.804   5
   7   2   8 4835.57 429.704   5
   7  -2  -9 980.935 255.974   5
   7   2   9 959.810 219.514   5
   7   2  10 4070.53 406.913   5
   7   2  11 4114.88 417.506   5
   7   2  12 1797.95 279.920   5
   7   2  13 705.017 200.937   5
   7   2  14 5287.41 467.721   5
   7   2  15 2356.53 303.231   5
   7   2  16 75.9824 121.849   5
   7   2  17 2617.68 303.431   5
   7   2  18 6126.74 449.808   5
   7  -3  23 629.690 151.127   5
   7  -3  22 1165.02 198.132   5
   7  -3  21-11.7077 122.372   5
   7  -3  20 3124.91 347.863   5
   7  -3  19 2141.58 317.542   5
   7  -3  18 1346.54 268.946   5
   7  -3  17 3332.99 412.630   5
   7  -3  16 2071.87 345.887   5
   7  -3  15 5901.96 558.091   5
   7  -3  14 3592.08 453.541   5
   7  -3  13 6697.66 609.500   5
   7  -3  12 5377.92 545.249   5
   7  -3  11 4630.02 502.711   5
   7  -3  10 4831.42 510.179   5
   7  -3   9 1258.43 291.902   5
   7  -3   8 1802.29 326.884   5
   7  -3   7 458.838 201.924   5
   7  -3   6 3341.25 426.862   5
   7  -3   5 1438.85 325.978   5
   7  -3   4 7031.52 604.206   5
   7  -3   3 1887.06 334.910   5
   7  -3   2 2556.40 370.369   5
   7  -3   1 1615.32 310.839   5
   7  -3   0 2346.74 362.904   5
   7  -3  -1 2190.19 344.466   5
   7  -3  -2 3093.68 387.307   5
   7  -3  -3 1877.30 312.830   5
   7  -3  -4 7115.79 490.744   6
   7  -3  -4 7038.76 576.165   5
   7  -3  -5 1051.23 220.978   6
   7  -3  -5 1200.81 275.534   5
   7  -3  -6 2864.11 321.435   6
   7  -3  -6 3121.53 378.697   5
   7  -3  -7 133.804 156.284   6
   7  -3  -7 304.635 169.793   5
   7  -3  -8 1486.54 245.721   6
   7  -3  -8 1788.50 302.811   5
   7  -3  -9 1138.18 228.759   6
   7  -3  -9 1198.16 288.961   5
   7  -3 -10 4021.19 378.542   6
   7  -4  22 724.723 151.335   5
   7  -4  21 241.380 139.718   5
   7  -4  20 627.169 177.962   5
   7  -4  19 2382.58 307.526   5
   7  -4  18 2258.84 313.253   5
   7  -4  17 239.617 181.742   5
   7  -4  16 1028.36 249.268   5
   7  -4  15 1361.97 293.327   5
   7  -4  14 1156.92 294.539   5
   7  -4  13 3245.35 419.886   5
   7  -4  12 12146.6 812.052   5
   7  -4  11 2104.00 356.342   5
   7  -4  10 11902.8 816.832   5
   7  -4   9 4734.71 513.830   5
   7  -4   8 28481.9 1368.15   5
   7  -4   7 9086.95 714.288   5
   7  -4   6 32673.5 1493.65   5
   7  -4   5 1921.48 404.155   5
   7  -4   4 1238.39 279.779   5
   7  -4   3 1740.80 333.454   5
   7  -4   2 1938.21 356.409   5
   7  -4   1 3480.04 412.144   5
   7  -4   0 11374.8 762.990   5
   7  -4  -1 4053.50 464.172   5
   7  -4  -2 1785.68 256.874   6
   7  -4  -2 2129.45 331.310   5
   7  -4  -3 1655.67 243.756   6
   7  -4  -3 1639.87 302.092   5
   7  -4  -4 986.375 205.946   6
   7  -4  -4 818.307 238.123   5
   7  -4  -5 1091.26 224.938   6
   7  -4  -5 1449.23 292.693   5
   7  -4  -6 31919.3 1257.63   6
   7  -4  -6 30978.4 1385.70   5
   7  -4  -7 7641.92 527.606   6
   7  -4  -7 8518.37 632.507   5
   7  -4  -8 28580.8 1172.54   6
   7  -4  -8 28713.5 1298.97   5
   7  -4  -9 4414.38 396.772   6
   7  -4 -10 11194.8 643.226   6
   7  -4 -11 2161.73 276.467   6
   7  -4 -12 10492.2 606.252   6
   7  -4 -13 2947.47 317.295   6
   7  -5  21 929.129 156.166   5
   7  -5  20 1193.40 192.763   5
   7  -5  19 756.611 172.727   5
   7  -5  18 767.297 178.956   5
   7  -5  17 705.206 201.027   5
   7  -5  16 87.2646 152.715   5
   7  -5  15 1789.85 299.225   5
   7  -5  14 1350.39 268.504   5
   7  -5  13 14591.5 869.060   5
   7  -5  12-129.097 187.308   5
   7  -5  11 925.412 252.438   5
   7  -5  10 5558.88 533.480   5
   7  -5   9 4247.30 472.732   5
   7  -5   8 2527.36 382.655   5
   7  -5   7 676.305 263.141   5
   7  -5   6 29391.4 1380.67   5
   7  -5   5 12239.8 824.034   5
   7  -5   4 23756.6 1204.57   5
   7  -5   3 16822.2 986.170   5
   7  -5   2 8679.69 684.345   5
   7  -5   1 11133.4 762.341   5
   7  -5   0 3332.54 334.745   6
   7  -5   0 4626.29 507.189   5
   7  -5  -1 9975.85 593.568   6
   7  -5  -1 10839.2 733.024   5
   7  -5  -2 7659.11 508.777   6
   7  -5  -2 8334.81 625.591   5
   7  -5  -3 14636.9 740.006   6
   7  -5  -3 13898.1 845.668   5
   7  -5  -4 23154.7 995.421   6
   7  -5  -4 22142.6 1110.21   5
   7  -5  -5 10000.1 607.033   6
   7  -5  -5 11350.1 732.400   5
   7  -5  -6 29609.5 1180.38   6
   7  -5  -6 27871.9 1285.66   5
   7  -5  -7 1225.69 245.538   6
   7  -5  -7 758.429 243.898   5
   7  -5  -8 2632.66 308.449   6
   7  -5  -9 4474.32 392.228   6
   7  -5 -10 5907.36 452.908   6
   7  -5 -11 1019.13 213.695   6
   7  -5 -12 116.075 155.015   6
   7  -5 -13 15414.1 745.159   6
   7  -5 -14 1724.74 239.196   6
   7  -6  19 1120.01 164.070   5
   7  -6  18 1883.39 226.899   5
   7  -6  17 271.464 131.384   5
   7  -6  16 82.5378 110.796   5
   7  -6  15 54.2488 131.337   5
   7  -6  14 988.939 215.544   5
   7  -6  13 421.967 188.120   5
   7  -6  12 7463.37 569.852   5
   7  -6  11 392.734 183.399   5
   7  -6  10 828.042 234.709   5
   7  -6   9 9996.92 695.733   5
   7  -6   8 35028.2 1510.81   5
   7  -6   7 4953.54 509.262   5
   7  -6   6 7410.85 605.120   5
   7  -6   5 1558.57 308.150   5
  -7  -6  -4 50.8332 117.284   3
   7  -6   4 38.5868 167.262   5
   7  -6   3 2143.67 328.976   5
  -7  -6  -3 2328.72 300.838   3
   7  -6   2 2039.18 349.131   5
   7  -6   1 2297.92 376.609   5
   7  -6   0 5594.60 419.551   6
   7  -6   0 5857.44 523.681   5
   7  -6  -1 1688.84 242.489   6
   7  -6  -1 2006.55 353.907   5
   7  -6  -2 1668.92 242.577   6
   7  -6  -2 1894.28 309.601   5
   7  -6  -3 2288.80 276.494   6
   7  -6  -3 2293.40 325.993   5
   7  -6  -4-31.7467 134.231   6
   7  -6  -4 48.3227 157.357   5
   7  -6  -5 1416.13 236.122   6
   7  -6  -5 1351.10 270.109   5
   7  -6  -6 7847.28 503.722   6
   7  -6  -6 7345.51 561.908   5
   7  -6  -7 4948.82 398.316   6
   7  -6  -8 34413.7 1309.90   6
   7  -6  -9 10257.1 588.239   6
   7  -6 -10 1312.99 227.019   6
   7  -6 -11 468.594 162.479   6
   7  -6 -12 8058.27 494.273   6
   7  -6 -13 407.277 145.302   6
   7  -6 -14 514.158 145.924   6
   7  -6 -15 92.3545 121.211   6
   7  -7  16-4.32241 95.0201   5
   7  -7  15 147.372 107.092   5
   7  -7  14 524.785 151.024   5
   7  -7  13 734.159 171.894   5
   7  -7  12 2217.90 265.531   5
   7  -7  11 596.945 170.551   5
   7  -7  10 659.444 177.641   5
   7  -7   9-28.1630 130.944   5
   7  -7   8 289.562 150.610   5
   7  -7   7 542.211 182.366   5
   7  -7   6 1850.81 294.090   5
  -7  -7  -5 433.830 139.792   3
   7  -7   5 478.435 200.875   5
  -7  -7  -4 248.303 119.698   3
   7  -7   4 509.225 179.379   5
  -7  -7  -3 287.908 143.524   3
   7  -7   3 369.987 166.176   5
  -7  -7  -2 270.483 149.632   3
   7  -7   2 801.404 233.932   5
   7  -7   1 5202.85 453.382   5
  -7  -7  -1 4265.64 406.048   3
   7  -7   0 5511.72 395.003   6
   7  -7   0 6600.99 560.687   5
   7  -7  -1 4332.43 347.500   6
   7  -7  -1 4989.73 451.215   5
   7  -7  -2 236.928 128.439   6
   7  -7  -2 667.724 207.520   5
   7  -7  -3 387.638 150.656   6
   7  -7  -3 219.612 147.845   5
   7  -7  -4 241.013 141.177   6
   7  -7  -4 207.447 147.828   5
   7  -7  -5 458.401 154.356   6
   7  -7  -6 1388.46 212.058   6
   7  -7  -7 267.030 137.715   6
   7  -7  -8 444.432 150.079   6
   7  -7  -9 9.63082 125.078   6
   7  -7 -10 883.111 191.437   6
   7  -7 -11 645.395 158.957   6
   7  -7 -12 2784.98 272.063   6
   7  -7 -13 874.480 168.053   6
   7  -7 -14 642.493 139.331   6
  -7  -8  -5 1664.67 206.915   3
  -7  -8  -4 900.533 159.625   3
  -7  -8  -3 1599.54 224.237   3
  -7  -8  -2 1359.76 214.020   3
  -7  -8  -1 3899.12 360.052   3
  -7  -8   0 5607.26 444.316   3
  -7  -8   1 3651.12 359.637   3
  -7  -8   2 957.937 206.210   3
   7  -8  -2 1228.20 182.247   6
   7  -8  -3 1469.14 201.631   6
   7  -8  -4 829.189 159.801   6
   7  -8  -5 1571.79 209.567   6
   7  -8  -6 390.168 138.848   6
   7  -8  -7 462.324 137.138   6
   7  -8  -8 192.084 122.389   6
   7  -8  -9 235.783 120.599   6
   7  -8 -10 798.077 155.791   6
   7  -8 -11 478.320 118.835   6
   7  -8 -12 922.902 150.439   6
   7  -8 -13 1714.25 188.157   6
  -7  -9  -5 167.669 82.6263   3
  -7  -9  -4 3063.33 254.544   3
  -7  -9  -3 1184.42 168.838   3
  -7  -9  -2 256.491 108.775   3
  -7  -9  -1 2117.65 235.363   3
  -7  -9   0 61.1586 93.8055   3
  -7  -9   1 1868.46 235.260   3
  -7  -9   2 169.371 116.022   3
  -7  -9   3 1394.62 214.278   3
   7  -9  -4 2638.20 232.057   6
  -7  -9   4 3356.58 312.692   3
  -7  -9   5-43.2022 108.504   3
   7  -9  -5 74.7902 90.8111   6
  -7  -9   6 866.068 175.941   3
   7  -9  -6 959.398 147.032   6
  -7  -9   7 132.638 101.599   3
   7  -9  -7 269.122 101.046   6
  -7  -9   8 931.447 177.763   3
   7  -9  -8 895.193 139.479   6
  -7  -9   9 1796.19 228.639   3
   7  -9  -9 1603.64 179.448   6
  -7  -9  10 1188.95 186.871   3
   7  -9 -10 1228.91 156.384   6
  -7  -9  11 253.068 105.397   3
   7  -9 -11 163.021 94.6285   6
  -7  -9  12 6518.17 388.815   3
  -7  -9  13 54.7149 68.3033   3
  -7 -10  -4 3288.60 212.985   3
  -7 -10  -3 196.167 79.2198   3
  -7 -10  -2 1535.43 163.226   3
  -7 -10  -1 1299.52 155.975   3
  -7 -10   0 795.997 128.973   3
  -7 -10   1 1147.91 155.537   3
  -7 -10   2 1484.01 174.129   3
  -7 -10   3 312.416 104.256   3
  -7 -10   4 2946.22 248.952   3
  -7 -10   5 112.562 86.9045   3
  -7 -10   6 1288.03 164.398   3
  -7 -10   7 63.0838 74.0474   3
  -7 -10   8 1264.36 155.276   3
  -7 -10   9 9.30120 56.7486   3
   8   0   0 2734.32 351.830   5
   8   0  -1 273.084 189.145   5
   8   0   1 513.574 234.686   5
   8   0  -2 33.5287 138.298   5
   8   0   2 74.8789 131.178   5
   8   0  -3 156.553 156.670   5
   8   0   3 106.120 150.645   5
   8   0  -4 1010.18 230.935   5
   8   0   4 1152.22 282.130   5
   8   0  -5 3652.45 392.585   5
   8   0   5 3776.25 415.828   5
   8   0  -6 1881.40 289.913   5
   8   0   6 1761.58 316.969   5
   8   0  -7 12744.6 749.566   5
   8   0   7 12181.3 770.679   5
   8   0   8 156.046 190.935   5
   8   0   9 9955.35 687.602   5
   8   0  10 2620.12 354.158   5
   8   0  11 573.636 255.700   5
   8   0  12 2034.56 314.768   5
   8   0  13 14796.8 839.941   5
   8   0  14 561.801 209.137   5
   8   0  15 3630.44 377.214   5
   8   0  16 144.173 122.421   5
   8   0  17 419.503 147.877   5
   8   0  18 326.984 134.827   5
   8   0  19 7297.88 462.042   5
   8   0  20 878.771 159.209   5
   8  -1  21 1106.45 164.678   5
   8  -1  20 533.065 145.386   5
   8  -1  19 833.125 182.625   5
   8  -1  18 15535.7 786.867   5
   8  -1  17 6023.46 470.532   5
   8  -1  16-25.5989 136.481   5
   8  -1  15 315.961 185.533   5
   8  -1  14 498.466 207.972   5
   8  -1  13 796.891 227.339   5
   8  -1  12 9900.03 685.922   5
   8  -1  11 833.610 233.638   5
   8  -1  10 10074.2 702.702   5
   8  -1   9 4001.64 447.002   5
   8  -1   8 10783.0 740.301   5
   8  -1   7 3291.17 404.027   5
   8   1  -6 1008.76 237.707   5
   8  -1   6 1111.43 272.980   5
   8   1  -5 2916.83 336.925   5
   8  -1   5 3091.45 385.521   5
   8   1  -4 539.642 216.816   5
   8  -1   4 416.677 291.592   5
   8   1  -3 12459.9 728.547   5
   8  -1   3 12103.7 773.956   5
   8   1  -2 5609.10 480.306   5
   8  -1   2 6242.80 592.482   5
   8   1  -1 4876.15 450.467   5
   8  -1   1 4030.20 434.487   5
   8   1   0 6292.29 501.294   5
   8  -1   0 6055.09 530.487   5
   8  -1  -1 4523.75 461.718   5
   8   1   1 4692.49 447.482   5
   8  -1  -2 5277.59 496.200   5
   8   1   2 6716.06 546.035   5
   8  -1  -3 11911.9 748.463   5
   8   1   3 12805.0 753.059   5
   8  -1  -4 437.217 210.756   5
   8   1   4 372.614 201.532   5
   8   1   5 2837.32 343.006   5
   8  -1  -5 2825.41 356.246   5
   8  -1  -6 1345.14 266.863   5
   8   1   6 1370.22 245.029   5
   8  -1  -7 3237.24 381.218   5
   8   1   7 3234.38 365.034   5
   8   1   8 10289.3 667.166   5
   8   1   9 3362.97 371.783   5
   8   1  10 9896.40 654.870   5
   8   1  11 651.908 177.257   5
   8   1  12 10650.1 674.472   5
   8   1  13 1015.84 216.206   5
   8   1  14 444.003 167.041   5
   8   1  15 241.792 152.642   5
   8   1  16 106.187 122.194   5
   8   1  17 5531.32 406.481   5
   8   1  18 2173.02 244.561   5
   8   1  19 168.865 90.4626   5
   8  -2  21 322.469 106.748   5
   8  -2  20 72.0533 108.310   5
   8  -2  19 1785.06 235.378   5
   8  -2  18 5824.73 440.866   5
   8  -2  17 1041.05 216.611   5
   8  -2  16-7.01263 140.331   5
   8  -2  15 392.176 183.930   5
   8  -2  14 811.014 216.978   5
   8  -2  13 4346.04 446.949   5
   8  -2  12 726.807 231.872   5
   8  -2  11 3228.44 397.941   5
   8  -2  10 2976.63 388.242   5
   8  -2   9 580.796 212.242   5
   8  -2   8 1503.06 316.076   5
   8  -2   7 1024.71 263.529   5
   8  -2   6 690.152 244.964   5
   8  -2   5 2703.25 385.964   5
   8   2  -4 4553.46 402.782   5
   8  -2   4 4422.85 469.161   5
   8   2  -3 2205.46 289.423   5
   8  -2   3 2341.99 380.509   5
   8   2  -2 5873.31 460.368   5
   8  -2   2 5537.60 537.290   5
   8   2  -1 6760.72 499.584   5
   8  -2   1 6707.30 579.934   5
   8   2   0 2482.75 322.828   5
   8  -2   0 2865.37 428.012   5
   8   2   1 7549.65 526.687   5
   8  -2  -1 6663.04 562.563   5
   8  -2  -2 5109.92 490.143   5
   8   2   2 5151.59 433.442   5
   8  -2  -3 1628.02 294.403   5
   8   2   3 1859.85 286.478   5
   8  -2  -4 4740.76 464.251   5
   8   2   4 4446.07 400.571   5
   8   2   5 3148.36 337.962   5
   8  -2  -5 2923.27 370.493   5
   8  -2  -6 492.641 200.207   5
   8   2   6 452.816 163.698   5
   8  -2  -7 1068.75 254.901   5
   8   2   7 838.643 194.650   5
   8   2   8 1144.35 209.969   5
   8   2   9 332.691 139.248   5
   8   2  10 2638.62 306.196   5
   8   2  11 2896.27 323.512   5
   8  -3  20 184.050 106.367   5
   8  -3  19 16.8805 105.131   5
   8  -3  18 264.598 138.320   5
   8  -3  17 1266.28 231.641   5
   8  -3  16 128.185 151.213   5
   8  -3  15 1917.90 292.543   5
   8  -3  14 4086.05 419.729   5
   8  -3  13 772.729 225.900   5
   8  -3  12 171.413 193.744   5
   8  -3  11 3059.20 391.721   5
   8  -3  10 643.161 248.786   5
   8  -3   9 6833.62 586.606   5
   8  -3   8 11500.3 772.500   5
   8  -3   7 528.733 243.205   5
   8  -3   6 3060.74 393.218   5
   8  -3   5 2655.18 392.741   5
   8  -3   4 3793.80 482.789   5
   8  -3   3 11009.1 750.749   5
   8  -3   2 2989.21 473.387   5
   8  -3   1 1078.59 277.158   5
   8  -3   0 1871.23 323.341   5
   8  -3  -1 1354.95 299.160   5
   8  -3  -2 1251.29 274.022   5
   8  -3  -3 10874.7 720.032   5
   8  -3  -4 3299.95 424.758   5
   8  -3  -5 2332.37 343.967   5
   8  -3  -6 2742.93 366.028   5
   8  -3  -7 745.347 252.306   5
   8  -4  19 1620.08 199.497   5
   8  -4  18 128.201 107.466   5
   8  -4  17 842.056 183.959   5
   8  -4  16 530.322 165.386   5
   8  -4  15 590.493 200.543   5
   8  -4  14 1266.00 244.167   5
   8  -4  13 2717.63 341.113   5
   8  -4  12 2942.24 370.893   5
   8  -4  11 2942.84 377.321   5
   8  -4  10 3806.18 424.156   5
   8  -4   9 337.431 224.883   5
   8  -4   8 5917.53 529.049   5
   8  -4   7 3149.52 404.490   5
   8  -4   6 5212.61 508.548   5
   8  -4   5 6399.60 568.123   5
   8  -4   4 7174.07 616.139   5
   8  -4   3 10165.0 721.085   5
   8  -4   2 5255.14 540.699   5
   8  -4   1 4722.92 525.173   5
   8  -4   0 17792.9 966.469   5
   8  -4  -1 4213.35 506.798   5
   8  -4  -2 3875.46 430.821   5
   8  -4  -3 9146.82 657.267   5
   8  -4  -4 5927.09 524.955   5
   8  -4  -5 5470.49 497.769   5
   8  -4  -6 4626.54 446.057   5
   8  -4  -7 2535.13 356.130   5
   8  -5  18 4694.33 317.295   5
   8  -5  17 1577.80 203.312   5
   8  -5  16 4322.12 348.044   5
   8  -5  15 2313.41 269.710   5
   8  -5  14 154.448 118.159   5
   8  -5  13 820.355 204.068   5
   8  -5  12 3140.91 349.639   5
   8  -5  11 686.195 214.219   5
   8  -5  10 164.010 163.884   5
   8  -5   9 4101.69 421.186   5
   8  -5   8 9055.86 637.367   5
   8  -5   7 1116.07 280.135   5
   8  -5   6 9338.80 660.122   5
   8  -5   5 23674.8 1154.53   5
   8  -5   4 3090.62 460.047   5
   8  -5   3 2659.08 369.611   5
   8  -5   2 5098.04 520.576   5
   8  -5   1 10469.2 709.247   5
   8  -5   0 3289.08 423.618   5
   8  -5  -1 10643.1 703.001   5
   8  -5  -2 4652.98 484.604   5
   8  -5  -3 2644.21 354.155   5
   8  -5  -4 1221.88 268.406   5
   8  -5  -5 22474.1 1064.21   5
   8  -5  -6 9228.25 631.908   5
   8  -6  15 1087.68 164.629   5
   8  -6  14 385.956 132.652   5
   8  -6  13 1690.21 224.000   5
   8  -6  12 744.348 171.366   5
   8  -6  11 1799.20 253.955   5
   8  -6  10 1701.83 248.365   5
   8  -6   9 5.13579 127.398   5
   8  -6   8 3372.76 356.881   5
   8  -6   7 1561.62 258.709   5
   8  -6   6 2658.63 334.633   5
   8  -6   5 4212.97 416.893   5
   8  -6   4 3304.32 404.005   5
   8  -6   3 2480.63 338.315   5
   8  -6   2 3157.67 369.308   5
   8  -6   1 4899.85 438.339   5
  -8  -6  -1 3155.32 322.161   3
   8  -6   0 1757.71 329.599   5
   8  -6  -1 4047.57 402.177   5
   8  -6  -2 3022.11 361.461   5
   8  -6  -3 2202.30 312.471   5
   8  -6  -4 2958.86 347.535   5
   8  -7  12 402.604 106.941   5
   8  -7  11 1125.77 164.116   5
   8  -7  10 439.783 129.313   5
   8  -7   9 509.684 137.445   5
   8  -7   8 136.133 112.881   5
   8  -7   7 1956.98 239.594   5
   8  -7   6 367.635 136.723   5
   8  -7   5 2259.04 265.815   5
   8  -7   4 1943.81 259.165   5
   8  -7   3 1471.63 238.053   5
  -8  -7  -2 446.680 129.867   3
   8  -7   2 820.007 198.351   5
  -8  -7  -1 513.693 138.097   3
   8  -7   1 999.595 203.349   5
  -8  -7   0 1885.46 241.464   3
   8  -7   0 2580.13 281.558   5
  -8  -7   1 592.079 176.339   3
   8  -7  -1 1079.88 226.229   5
  -8  -7   2 326.861 133.079   3
   8  -7  -2 558.175 182.480   5
  -8  -8  -2 3040.34 245.496   3
  -8  -8  -1 906.822 137.771   3
  -8  -8   0 170.627 110.435   3
  -8  -8   1 947.844 165.530   3
  -8  -8   2 3766.09 309.197   3
  -8  -8   3 123.895 99.1861   3
  -8  -8   4 273.232 126.028   3
  -8  -8   5 746.501 164.782   3
  -8  -8   6 716.091 152.655   3
  -8  -8   7 242.052 123.129   3
  -8  -8   8 558.514 138.928   3
  -8  -8   9 164.534 107.023   3
  -8  -8  10 193.159 99.9737   3
  -8  -8  11 2845.16 252.081   3
  -8  -9   1 4747.54 287.081   3
  -8  -9   2 449.962 104.890   3
  -8  -9   3 263.225 86.4418   3
  -8  -9   4 1202.69 152.754   3
  -8  -9   5 403.211 97.0486   3
  -8  -9   6 881.507 136.508   3
   9   0   0-147.218 114.878   5
   9   0  -1 322.837 173.292   5
   9   0   1 147.823 151.840   5
   9   0  -2 660.203 209.991   5
   9   0   2 881.626 275.184   5
   9   0  -3 3053.64 336.824   5
   9   0   3 4093.96 394.416   5
   9   0  -4 1224.17 231.150   5
   9   0   4 1164.21 230.556   5
   9   0   5-33.3457 128.088   5
   9   0   6 78.0627 135.941   5
   9   0   7 3942.56 388.707   5
   9   0   8 3640.54 362.726   5
   9   0   9 248.805 146.938   5
   9   0  10 507.370 154.441   5
   9   0  11 195.195 134.081   5
   9   0  12 5453.29 416.193   5
   9   0  13 539.722 159.307   5
   9   0  14 5880.61 404.616   5
   9   0  15 332.999 132.267   5
   9   0  16 142.395 91.4933   5
   9  -1  17 120.039 89.1347   5
   9  -1  16 254.338 110.135   5
   9  -1  15 3002.51 285.560   5
   9  -1  14 2641.86 276.927   5
   9  -1  13 3149.44 316.250   5
   9  -1  12 4291.08 378.463   5
   9  -1  11 2156.56 277.317   5
   9  -1  10 771.434 198.119   5
   9  -1   9 193.614 148.972   5
   9  -1   8 3471.75 364.524   5
   9  -1   7 2796.31 340.276   5
   9  -1   6 191.835 196.863   5
   9  -1   5 9872.46 641.407   5
   9  -1   4 2884.99 399.548   5
   9   1  -3 1015.38 216.926   5
   9  -1   3 680.696 239.352   5
   9   1  -2 1820.62 261.982   5
   9  -1   2 1545.81 270.165   5
   9   1  -1 1419.43 272.178   5
   9  -1   1 1029.62 313.314   5
   9   1   0 7587.94 516.752   5
   9  -1   0 7518.20 549.408   5
   9  -1  -1 1963.15 347.620   5
   9   1   1 928.557 257.169   5
   9  -1  -2 1405.43 238.469   5
   9   1   2 1668.16 252.522   5
   9  -1  -3 531.420 189.964   5
   9   1   3 648.251 206.583   5
   9   1   4 2602.86 337.358   5
   9  -1  -4 1806.20 272.436   5
   9  -1  -5 9736.82 629.852   5
   9   1   5 10710.6 621.649   5
   9   1   6-24.0393 150.817   5
   9   1   7 3578.07 344.850   5
   9   1   8 3695.84 340.995   5
   9   1   9 267.695 125.646   5
   9   1  10 469.201 136.885   5
   9   1  11 2005.05 241.421   5
   9   1  12 4298.80 342.615   5
   9   1  13 144.057 84.9887   5
   9  -2  17 227.322 96.2934   5
   9  -2  16 675.058 141.748   5
   9  -2  15 3439.23 303.839   5
   9  -2  14 1601.71 224.646   5
   9  -2  13 85.0850 110.673   5
   9  -2  12 341.729 146.314   5
   9  -2  11 601.868 180.169   5
   9  -2  10 510.544 167.420   5
   9  -2   9 1037.68 216.910   5
   9  -2   8 434.270 178.135   5
   9  -2   7 152.238 150.193   5
   9  -2   6 4339.93 424.501   5
   9  -2   5 2760.79 356.022   5
   9  -2   4 877.370 256.943   5
   9  -2   3 768.252 213.147   5
   9  -2   2 1383.41 276.806   5
   9  -2   1 5101.16 457.343   5
   9  -2   0 3593.32 394.143   5
   9  -2  -1 5471.57 468.983   5
   9  -2  -2 1297.66 277.900   5
   9  -2  -3 1032.86 229.046   5
   9  -2  -4 492.310 199.812   5
   9  -2  -5 1994.05 290.428   5
   9  -3  16 1255.60 167.582   5
   9  -3  15 1574.95 207.002   5
   9  -3  14 846.078 166.510   5
   9  -3  13 1170.45 203.157   5
   9  -3  12 114.505 131.412   5
   9  -3  11 1900.62 257.195   5
   9  -3  10 1634.94 251.070   5
   9  -3   9 1509.83 247.463   5
   9  -3   8 3167.42 352.199   5
   9  -3   7 626.501 211.059   5
   9  -3   6 195.980 175.540   5
   9  -3   5 5695.09 483.143   5
   9  -3   4 4654.46 470.842   5
   9  -3   3 4183.45 421.135   5
   9  -3   2 4801.29 447.509   5
   9  -3   1 4208.85 415.203   5
   9  -3   0 2045.94 328.277   5
   9  -3  -1 2631.97 332.750   5
   9  -3  -2 3643.06 400.538   5
   9  -3  -3 4073.95 405.000   5
   9  -3  -4 3221.64 357.819   5
   9  -3  -5 5357.27 452.483   5
   9  -4  15 1726.48 196.388   5
   9  -4  14 41.6047 91.1312   5
   9  -4  13 1220.07 192.566   5
   9  -4  12 505.258 144.631   5
   9  -4  11 1495.15 233.297   5
   9  -4  10 540.846 165.572   5
   9  -4   9 1237.89 229.790   5
   9  -4   8 6500.21 481.290   5
   9  -4   7 2326.39 314.481   5
   9  -4   6 12750.5 722.427   5
   9  -4   5 7744.76 561.686   5
   9  -4   4 2656.51 384.456   5
   9  -4   3 11712.7 697.101   5
   9  -4   2 8623.01 589.502   5
   9  -4   1 8166.16 614.796   5
   9  -4   0 22220.4 1028.60   5
   9  -4  -1 8943.17 638.193   5
   9  -4  -2 5100.42 449.107   5
   9  -4  -3 11305.3 664.831   5
   9  -4  -4 1112.26 240.013   5
   9  -5  13 141.339 83.6079   5
   9  -5  12 104.819 104.660   5
   9  -5  11 250.054 123.300   5
   9  -5  10-55.5408 115.548   5
   9  -5   9 367.230 144.630   5
   9  -5   8 868.632 179.881   5
   9  -5   7 1085.70 203.601   5
   9  -5   6 2651.83 299.054   5
   9  -5   5 1243.74 238.904   5
   9  -5   4 471.791 178.672   5
   9  -5   3 779.054 206.218   5
   9  -5   2 1642.45 253.464   5
   9  -5   1 9663.53 639.055   5
   9  -5   0 38930.3 1477.19   5
   9  -5  -1 8025.41 693.850   5
   9  -5  -2 2271.96 294.582   5
   9  -5  -3 1212.44 234.263   5
   9  -6  10 580.349 120.098   5
   9  -6   9 438.897 122.076   5
   9  -6   8 1624.97 197.322   5
   9  -6   7 73.9510 101.663   5
   9  -6   6 2100.45 237.061   5
   9  -6   5 8210.32 481.813   5
   9  -6   4 4718.48 367.985   5
   9  -6   3 6893.13 448.461   5
   9  -6   2 8485.52 506.201   5
   9  -6   1 4662.96 381.436   5
   9  -6   0 1754.21 241.127   5
   9  -6  -1 2346.68 282.101   5
  -9  -6   3 4189.96 335.033   3
   9  -7   4 720.168 131.701   5
   9  -7   3 2283.50 204.896   5
  10   0   0 415.246 171.623   5
  10   0   1 1477.56 219.291   5
  10   0   2 1484.27 210.757   5
  10   0   3 292.570 140.261   5
  10   0   4 1025.46 177.970   5
  10   0   5 147.473 118.996   5
  10   0   6 1915.19 219.456   5
  10   0   7 5490.14 360.533   5
  10   0   8 535.422 126.689   5
  10   0   9-0.22803 64.9149   5
  10   0  10 25.6112 60.9008   5
  10  -1  11 211.216 82.6365   5
  10  -1  10 2581.22 234.461   5
  10  -1   9 658.560 137.386   5
  10  -1   8 3727.94 297.902   5
  10  -1   7 713.716 156.839   5
  10  -1   6 2376.22 249.895   5
  10  -1   5 2133.34 245.209   5
  10  -1   4 492.936 161.471   5
  10  -1   3 349.352 139.948   5
  10  -1   2 108.261 116.751   5
  10  -1   1 367.709 145.870   5
  10  -1   0 571.791 148.572   5
  10  -1  -1 171.800 118.734   5
  10   1   2 42.0224 55.8279   5
  10   1   3-26.8389 58.3362   5
  10  -2  11 279.396 86.6782   5
  10  -2  10 193.339 93.9257   5
  10  -2   9 642.768 138.142   5
  10  -2   8 253.977 116.987   5
  10  -2   7 453.870 124.938   5
  10  -2   6 99.5353 101.433   5
  10  -2   5 1688.51 223.832   5
  10  -2   4 507.204 156.014   5
  10  -2   3 175.785 125.638   5
  10  -2   2 575.258 156.997   5
  10  -2   1 1391.80 215.783   5
  10  -2   0 1550.90 237.694   5
  10  -2  -1 1391.29 223.127   5
  10  -2  -2 866.067 196.270   5
  10  -3  10 502.410 111.176   5
  10  -3   9 754.783 139.768   5
  10  -3   8 1014.68 161.480   5
  10  -3   7 593.177 144.654   5
  10  -3   6 961.505 167.808   5
  10  -3   5 762.052 160.037   5
  10  -3   4 4106.52 328.685   5
  10  -3   3 3830.04 332.972   5
  10  -3   2 2724.53 280.333   5
  10  -3   1 1761.76 247.194   5
  10  -3   0 1267.30 199.198   5
  10  -3  -1 1142.07 201.216   5
  10  -4   9 1038.50 142.840   5
  10  -4   8 1303.04 165.009   5
  10  -4   7 1582.42 185.163   5
  10  -4   6 729.039 143.054   5
  10  -4   5 1753.07 207.208   5
  10  -4   4 873.552 168.193   5
  10  -4   3 2524.62 247.204   5
  10  -4   2 2714.46 260.200   5
  10  -4   1 6358.65 425.796   5
  10  -4   0 15040.1 677.274   5
  10  -5   5 1141.18 153.072   5
  10  -5   4 1128.14 149.772   5
  10  -5   3 1826.61 191.094   5
  10  -5   2 4529.79 305.484   5
   0   0   0    0.00    0.00   0
TITL FM10 in P2(1)2(1)2(1)
REM P2(1)2(1)2(1) (#19 in standard setting)
CELL 1.54184   8.841727  11.325219  25.700268  90.0000  90.0000  90.0000
ZERR    4.00   0.000265   0.000271   0.000821   0.0000   0.0000   0.0000
LATT -1
SYMM -x+1/2,-y, z+1/2
SYMM -x, y+1/2,-z+1/2
SYMM  x+1/2,-y+1/2,-z
SFAC C H N O
UNIT 108.00 120.00 16.00 24.00
TREF
HKLF 4
END
;
_shelx_hkl_checksum     82288
_shelx_res_file
;
TITL FM10 in P212121 #19
    lh5910.res
    created by SHELXL-2018/3 at 12:31:23 on 08-Jul-2019
CELL  1.54184   8.8417  11.3252  25.7003   90.000   90.000   90.000
ZERR     4.00   0.0003   0.0003   0.0008    0.000    0.000    0.000
LATT  -1
SYMM  1/2 - X, - Y, 1/2 + Z
SYMM  1/2 + X, 1/2 - Y, - Z
SYMM  - X, 1/2 + Y, 1/2 - Z
SFAC  C    H    N    O
UNIT  108  128  16   28
DFIX  0.800 0.020 H7A O7
DFIX  0.800 0.020 H7B O7
OMIT     8   1  18
OMIT    -9   5   1
OMIT     9   4   1
OMIT    -9   4   1
OMIT   -10   4   1
OMIT     9   1  13
OMIT     7   1  22
OMIT     9   5   1
OMIT     3  12  11
FMAP   2
PLAN   20
ACTA
HTAB
EQIV $1 x-1/2, -y+1/2, -z+1
HTAB C2 O3_$1
EQIV $2 -x+1, y-1/2, -z+1/2
HTAB C6 N2_$2
EQIV $3 x+1/2, -y+1/2, -z+1
HTAB C11 O7_$3
EQIV $4 -x, y-1/2, -z+1/2
HTAB C13 N2_$4
EQIV $5 -x, y+1/2, -z+1/2
HTAB C19 O7_$5
HTAB O7 N2_$4
HTAB O7 O1
HTAB O7 O6
BOND   $H
CONF
L.S.  10
WGHT    0.053800    0.488500
FVAR       4.99041
O1    4    0.354093    0.162159    0.416892    11.00000    0.02504    0.02716 =
         0.03248   -0.00229   -0.00161   -0.00230
O2    4    0.394781    0.349889    0.451301    11.00000    0.02937    0.02099 =
         0.04385   -0.00243   -0.00260    0.00565
O3    4    0.646230    0.309983    0.443445    11.00000    0.02800    0.01814 =
         0.03640    0.00061    0.00102    0.00067
O4    4    0.588851    0.000850    0.472720    11.00000    0.04186    0.01895 =
         0.02863    0.00196   -0.00053   -0.00106
O5    4    0.550365   -0.043369    0.387684    11.00000    0.06269    0.01792 =
         0.03854   -0.00380   -0.01840    0.00410
O6    4    0.287370    0.203360    0.307102    11.00000    0.04994    0.01902 =
         0.03334   -0.00229   -0.01819    0.00331
N1    3    0.041386    0.400144    0.167433    11.00000    0.03235    0.02030 =
         0.03101   -0.00019   -0.00368   -0.00041
N2    3    0.095683    0.501586    0.186975    11.00000    0.03386    0.01924 =
         0.03101   -0.00102    0.00056    0.00052
N3    3    0.358920    0.601330    0.283295    11.00000    0.03666    0.02517 =
         0.03523   -0.00448   -0.00106   -0.00263
N4    3    0.074623    0.086436    0.170943    11.00000    0.04847    0.02117 =
         0.03772   -0.00178   -0.01538    0.00215
C1    1    0.458696    0.154675    0.374135    11.00000    0.03307    0.01796 =
         0.02651    0.00204   -0.00248   -0.00096
AFIX  13
H1    2    0.495093    0.234348    0.366098    11.00000   -1.20000
AFIX   0
C2    1    0.410635    0.226028    0.459448    11.00000    0.03330    0.02009 =
         0.02976   -0.00057    0.00356    0.00165
AFIX  13
H2    2    0.355033    0.203400    0.490891    11.00000   -1.20000
AFIX   0
C3    1    0.540814    0.404941    0.447882    11.00000    0.03237    0.01924 =
         0.04154   -0.00107   -0.00050    0.00391
C4    1    0.579009    0.210049    0.468859    11.00000    0.02991    0.01789 =
         0.02598   -0.00054   -0.00175   -0.00028
AFIX  13
H4    2    0.600843    0.212023    0.506234    11.00000   -1.20000
AFIX   0
C5    1    0.646266    0.099938    0.444476    11.00000    0.02947    0.01877 =
         0.02804    0.00187    0.00078    0.00257
AFIX  13
H5    2    0.756973    0.102135    0.446060    11.00000   -1.20000
AFIX   0
C6    1    0.592647    0.078997    0.388853    11.00000    0.03328    0.02093 =
         0.02745   -0.00049   -0.00007    0.00101
AFIX  13
H6    2    0.676097    0.092996    0.364527    11.00000   -1.20000
AFIX   0
C7    1    0.575390   -0.094666    0.437286    11.00000    0.03821    0.01940 =
         0.03540   -0.00036   -0.00147    0.00056
C8    1    0.441298   -0.166869    0.452497    11.00000    0.04728    0.03652 =
         0.08106   -0.01998    0.01718   -0.01225
AFIX 137
H8A   2    0.453499   -0.194150    0.487614    11.00000   -1.50000
H8B   2    0.432577   -0.233440    0.429569    11.00000   -1.50000
H8C   2    0.351559   -0.119463    0.450095    11.00000   -1.50000
AFIX   0
C9    1    0.719304   -0.166661    0.435840    11.00000    0.04383    0.03211 =
         0.04239    0.00227   -0.00338    0.01114
AFIX 137
H9A   2    0.802843   -0.116353    0.427016    11.00000   -1.50000
H9B   2    0.709878   -0.227881    0.410208    11.00000   -1.50000
H9C   2    0.736583   -0.201467    0.469376    11.00000   -1.50000
AFIX   0
C10   1    0.550306    0.478596    0.399102    11.00000    0.05112    0.02570 =
         0.05129    0.00792    0.00183    0.00423
AFIX 137
H10A  2    0.650263    0.510885    0.395892    11.00000   -1.50000
H10B  2    0.478045    0.541722    0.400967    11.00000   -1.50000
H10C  2    0.528653    0.430067    0.369395    11.00000   -1.50000
AFIX   0
C11   1    0.569792    0.475894    0.496802    11.00000    0.05125    0.03171 =
         0.04978   -0.01241   -0.00696    0.00276
AFIX 137
H11A  2    0.569729    0.424125    0.526380    11.00000   -1.50000
H11B  2    0.491803    0.534147    0.500856    11.00000   -1.50000
H11C  2    0.666221    0.514400    0.494189    11.00000   -1.50000
AFIX   0
C12   1    0.372879    0.108605    0.327787    11.00000    0.03604    0.01905 =
         0.03068    0.00243   -0.00848    0.00297
AFIX  23
H12A  2    0.442659    0.078782    0.301797    11.00000   -1.20000
H12B  2    0.306342    0.044768    0.338237    11.00000   -1.20000
AFIX   0
C13   1    0.212204    0.173597    0.260139    11.00000    0.03308    0.01736 =
         0.03192    0.00047   -0.00616   -0.00189
AFIX  23
H13A  2    0.122273    0.127514    0.267550    11.00000   -1.20000
H13B  2    0.278292    0.127130    0.238042    11.00000   -1.20000
AFIX   0
C14   1    0.169690    0.287304    0.233246    11.00000    0.02698    0.02239 =
         0.02653    0.00135   -0.00044    0.00087
C15   1    0.079127    0.295792    0.188201    11.00000    0.02692    0.01943 =
         0.02766   -0.00132   -0.00046    0.00000
C16   1    0.187173    0.497959    0.228455    11.00000    0.02646    0.02120 =
         0.02654   -0.00196    0.00260   -0.00028
C17   1    0.223850    0.391917    0.253190    11.00000    0.02973    0.02202 =
         0.02724   -0.00112   -0.00201    0.00062
AFIX  43
H17   2    0.284224    0.391984    0.282822    11.00000   -1.20000
AFIX   0
C18   1    0.253718    0.611413    0.246579    11.00000    0.02846    0.02171 =
         0.02931   -0.00291    0.00366   -0.00015
C19   1    0.210739    0.719684    0.225458    11.00000    0.03480    0.02076 =
         0.03891   -0.00209   -0.00104   -0.00053
AFIX  43
H19   2    0.135761    0.723846    0.200145    11.00000   -1.20000
AFIX   0
C20   1    0.282306    0.821043    0.243042    11.00000    0.04308    0.02088 =
         0.05008   -0.00208    0.00386   -0.00143
AFIX  43
H20   2    0.256630    0.894499    0.229490    11.00000   -1.20000
AFIX   0
C21   1    0.392004    0.811392    0.280878    11.00000    0.03899    0.02469 =
         0.04920   -0.01080    0.00370   -0.00395
AFIX  43
H21   2    0.441630    0.877961    0.293426    11.00000   -1.20000
AFIX   0
C22   1    0.426503    0.700097    0.299750    11.00000    0.03954    0.02755 =
         0.03752   -0.00733   -0.00258   -0.00326
AFIX  43
H22   2    0.500690    0.693707    0.325247    11.00000   -1.20000
AFIX   0
C23   1    0.017492    0.192685    0.158869    11.00000    0.02615    0.02379 =
         0.02591    0.00035    0.00082   -0.00373
C24   1   -0.089708    0.208455    0.120032    11.00000    0.03266    0.02954 =
         0.03528   -0.00019   -0.00751    0.00285
AFIX  43
H24   2   -0.126828    0.283313    0.112401    11.00000   -1.20000
AFIX   0
C25   1   -0.140176    0.110730    0.092935    11.00000    0.03826    0.03951 =
         0.03576   -0.00260   -0.01482   -0.00096
AFIX  43
H25   2   -0.211674    0.119110    0.066653    11.00000   -1.20000
AFIX   0
C26   1   -0.083556    0.000370    0.105198    11.00000    0.04882    0.02712 =
         0.03659   -0.00796   -0.00593   -0.00787
AFIX  43
H26   2   -0.116014   -0.066836    0.087656    11.00000   -1.20000
AFIX   0
C27   1    0.022404   -0.006520    0.144230    11.00000    0.05798    0.02345 =
         0.04276   -0.00267   -0.01476    0.00131
AFIX  43
H27   2    0.060342   -0.080694    0.152640    11.00000   -1.20000
AFIX   0
O7    4    0.014593    0.189348    0.387250    11.00000    0.05240    0.04787 =
         0.06225   -0.01402   -0.00146    0.00304
H7A   2   -0.010646    0.140556    0.364227    11.00000   -1.50000
H7B   2    0.111402    0.188675    0.386351    11.00000   -1.50000
HKLF 4
REM  FM10 in P212121 #19
REM wR2 = 0.120689, GooF = S = 1.10274, Restrained GooF = 1.10399 for all data
REM R1 = 0.047548 for 3853 Fo > 4sig(Fo) and 0.052727 for all 4277 data
REM 353 parameters refined using 2 restraints
END
WGHT      0.0538      0.4885
REM Instructions for potential hydrogen bonds
HTAB C2 O3_$1
HTAB C6 N2_$2
HTAB C11 O7_$3
HTAB C13 N2_$4
HTAB C19 O7_$5
HTAB O7 N2_$4
HTAB O7 O1
HTAB O7 O6
REM Highest difference peak  0.265,  deepest hole -0.361,  1-sigma level  0.063
Q1    1  -0.0866  0.1955  0.1556  11.00000  0.05    0.26
Q2    1   0.3821  0.8189  0.2402  11.00000  0.05    0.23
Q3    1   0.4036  0.2060  0.5452  11.00000  0.05    0.21
Q4    1   0.5823 -0.0287  0.5200  11.00000  0.05    0.20
Q5    1   0.1844  0.1975  0.3164  11.00000  0.05    0.20
Q6    1  -0.1445  0.1201  0.0404  11.00000  0.05    0.19
Q7    1   0.0826  0.5017  0.2291  11.00000  0.05    0.19
Q8    1   0.0042  0.2040  0.1249  11.00000  0.05    0.19
Q9    1   0.4794  0.1181  0.3269  11.00000  0.05    0.19
Q10   1   0.3636  0.1435  0.3671  11.00000  0.05    0.19
Q11   1   0.3639  0.6132  0.2373  11.00000  0.05    0.18
Q12   1   0.7647  0.3159  0.4439  11.00000  0.05    0.18
Q13   1   0.3248  0.2055  0.4763  11.00000  0.05    0.18
Q14   1   0.5559  0.1903  0.2943  11.00000  0.05    0.18
Q15   1  -0.2209  0.2194  0.1662  11.00000  0.05    0.18
Q16   1   0.2628  0.6101  0.2922  11.00000  0.05    0.18
Q17   1   0.3365  0.1829  0.2101  11.00000  0.05    0.17
Q18   1   0.3292  0.7219  0.1745  11.00000  0.05    0.17
Q19   1   0.5453 -0.0526  0.3371  11.00000  0.05    0.17
Q20   1   0.5479  0.6835  0.3040  11.00000  0.05    0.17
;
_shelx_res_checksum     98685
data_global
_journal_date_recd_electronic     2019-06-04
_journal_date_accepted     2019-07-09
_journal_name_full     'Acta Crystallographica, Section E'
_journal_year     2019
_journal_volume     75
_journal_issue      8
_journal_page_first     1169
_journal_page_last     1174
_journal_paper_category     GO
_journal_paper_doi     10.1107/S2056989019009848
_journal_coeditor_code     LH5910
_publ_contact_author
;
Mouad Filali
Laboratoire de Chimie Organique Appliqu\'ee,
Universit\'e Sidi Mohamed Ben Abdallah,
Facult\'e des Sciences et Techniques,
Route d\#8217;immouzzer,
BP 2202,
Fez,
Morocco
;
_publ_contact_author_email     'mmouadfilali10@gmail.com'
_publ_contact_author_fax     ?
_publ_contact_author_phone     ?
_publ_section_title
;\
Crystal structure, Hirshfeld surface analysis and corrosion inhibition study of
3,6-bis(pyridin-2-yl)-4-{[(3a<i>S</i>,5<i>S</i>,5a<i>R</i>,8a<i>R</i>,\
8b<i>S</i>)-2,2,7,7-tetramethyltetrahydro-5<i>H</i>-bis[1,3]dioxolo[4,5-\
<i>b</i>:4',5'-<i>d</i>]pyran-5-yl)methoxy]methyl}pyridazine monohydrate
;
loop_
    _publ_author_name
    _publ_author_footnote
    _publ_author_address
    'Filali, Mouad' .
;
Laboratoire de Chimie Organique Appliqu\'ee,
Universit\'e Sidi Mohamed Ben Abdallah,
Facult\'e des Sciences et Techniques,
Route d'Immouzzer,
BP 2202,
Fez,
Morocco
;
    'Elmsellem, Hicham' .
;
Laboratoire de Chimie Analytique Appliqu\'ee,
Mat\'eriaux et Environnement (LC2AME),
Facult\'e des Sciences,
BP 717,
60000 Oujda,
Morocco
;
    'H\"okelek, Tuncer' .
;
Department of Physics
Hacettepe University
06800 Beytepe
Ankara
Turkey
;
    'El-Ghayoury, Abdelkrim' .
;
Laboratoire MOLTECH-Anjou, UMR 6200, CNRS,
UNIV Angers 2 bd Lavoisier, 49045 Angers Cedex,
France
;
    'Stetsiuk, Oleh' .
;
Laboratoire MOLTECH-Anjou, UMR 6200, CNRS,
UNIV Angers 2 bd Lavoisier, 49045 Angers Cedex,
France
;
    'El Hadrami, El Mestafa' .
;
Laboratoire de Chimie Organique Appliqu\'ee,
Universit\'e Sidi Mohamed Ben Abdallah,
Facult\'e des Sciences et Techniques,
Route d'Immouzzer,
BP 2202,
Fez,
Morocco
;
    'Ben-Tama, Abdessalam' .
;
Laboratoire de Chimie Organique Appliqu\'ee,
Universit\'e Sidi Mohamed Ben Abdallah,
Facult\'e des Sciences et Techniques,
Route d'Immouzzer,
BP 2202,
Fez,
Morocco
;
_publ_section_synopsis
;
The title compound is built up by two dioxolo, two pyridine, one pyridazine and
one pyran rings. The two dioxolo rings are in envelope conformations, while
the pyran ring is in twisted-boat conformation. The pyradizine ring is
oriented at dihedral angles of 9.23(6) and 12.98(9)\% with respect to the
pyridine rings, while the dihedral angle between the two pyridine rings is
13.45(10)\%. In the crystal, C---H~dioxolo~...O~dioxolo~,
<i>O</i>---H~water~...O~pyran~, <i>O</i>---H~water~...O~methoxymethyl~ and
O---H~water~...N~pyridazine~ hydrogen bonds link the molecules into a
supramolecular structure. A weak <i>C</i>---H~methoxymethyl~...\p interaction
is also observed.
;
