# Supplementary material for: Crystal structure, Hirshfeld surface analysis and corrosion inhibition study of 3,6-bis­(pyridin-2-yl)-4-{[(3aS,5S,5aR,8aR,8bS)-2,2,7,7-tetra­methyl­tetra­hydro-5H-bis­[1,3]dioxolo[4,5-b:4′,5′-d]pyran-5-yl)meth­oxy]meth­yl}pyridazine monohydrate
Source: Acta Crystallogr E Crystallogr Commun. 2019 Jul 12;75(Pt 8):1169–74. doi: 10.1107/S2056989019009848 (PMC6690445; doi:10.1107/S2056989019009848)
Supplement: Supplementary file 2 [file e-75-01169-Isup2.hkl]

data_I                                                                          
_shelx_title ' FM10 in P212121 No19' 
_shelx_refln_list_code          4                                               
_shelx_F_calc_maximum      220.00                                               
_exptl_crystal_F_000      1112.00                                               
_reflns_d_resolution_high  0.8087                                               
                                                                                
loop_                                                                           
 _space_group_symop_operation_xyz                                               
 'x, y, z'                                                                      
 '-x+1/2, -y, z+1/2'                                                            
 'x+1/2, -y+1/2, -z'                                                            
 '-x, y+1/2, -z+1/2'                                                            
                                                                                
_cell_length_a     8.8417                                                       
_cell_length_b    11.3252                                                       
_cell_length_c    25.7003                                                       
_cell_angle_alpha  90.000                                                       
_cell_angle_beta   90.000                                                       
_cell_angle_gamma  90.000                                                       
                                                                                
_shelx_F_squared_multiplier     1.000                                           
                                                                                
loop_                                                                           
 _refln_index_h                                                                 
 _refln_index_k                                                                 
 _refln_index_l                                                                 
 _refln_F_squared_calc                                                          
 _refln_F_squared_meas                                                          
 _refln_F_squared_sigma                                                         
 _refln_observed_status                                                         
   2   0   0      14395.34      12508.25       341.61 o                         
   4   0   0       2850.21       2780.29        97.75 o                         
   6   0   0       3298.87       3378.98       110.31 o                         
   8   0   0        127.95        109.79        14.13 o                         
  10   0   0          0.00         16.67         6.89 o                         
   1   1   0       9092.81       9873.23       277.91 o                         
   2   1   0       2647.84       2586.54        85.95 o                         
   3   1   0        732.51        743.08        43.39 o                         
   4   1   0       1558.36       1512.44        62.51 o                         
   5   1   0          4.15         -5.07         5.07 o                         
   6   1   0        334.30        313.21        15.31 o                         
   7   1   0        847.18        914.78        30.64 o                         
   8   1   0        222.48        248.26        14.63 o                         
   9   1   0        295.02        303.38        15.11 o                         
  10   1   0         25.52         22.96         5.97 o                         
   0   2   0       2179.03       2072.18        75.14 o                         
   1   2   0       2329.91       2617.63        94.20 o                         
   2   2   0       5562.54       6370.39       199.20 o                         
   3   2   0       1822.05       1864.62        79.47 o                         
   4   2   0         88.68         74.85         8.71 o                         
   5   2   0          1.78         -5.05         8.91 o                         
   6   2   0        239.47        169.96        16.56 o                         
   7   2   0        260.36        255.59        14.99 o                         
   8   2   0         75.27        105.78        10.35 o                         
   9   2   0        100.71        144.29        15.83 o                         
  10   2   0         36.91         62.27         9.54 o                         
   1   3   0       2808.20       3107.41       116.51 o                         
   2   3   0        316.37        407.41        34.73 o                         
   3   3   0        946.54       1091.82        63.23 o                         
   4   3   0         44.49         47.63        15.16 o                         
   5   3   0         90.65         84.76        21.24 o                         
   6   3   0        318.51        315.19        14.72 o                         
   7   3   0        101.08         94.23        14.57 o                         
   8   3   0         70.15         75.14        12.98 o                         
   9   3   0         36.14         82.15        13.18 o                         
  10   3   0         35.15         50.89         8.00 o                         
   0   4   0        196.32        205.70        25.24 o                         
   1   4   0         78.83         53.59        15.21 o                         
   2   4   0       2491.65       2869.23       121.35 o                         
   3   4   0        820.48        950.54        63.41 o                         
   4   4   0          2.27          3.36         9.76 o                         
   5   4   0        637.14        602.35        28.04 o                         
   6   4   0        177.34        181.98        11.13 o                         
   7   4   0        425.27        456.74        30.64 o                         
   8   4   0        720.05        714.46        38.81 o                         
   9   4   0        829.56        892.24        41.30 o                         
  10   4   0        505.99        603.92        27.20 o                         
   1   5   0       2324.38       2885.10       126.91 o                         
   2   5   0        492.37        568.80        49.60 o                         
   3   5   0       1534.94       1778.38        99.81 o                         
   4   5   0        115.43        150.00        28.13 o                         
   5   5   0         61.86         67.61         6.18 o                         
   6   5   0        323.93        288.76        14.45 o                         
   7   5   0        112.73        153.39        25.97 o                         
   8   5   0         34.73        132.07        17.01 o                         
   9   5   0       1424.36       1563.21        59.32 o                         
   0   6   0       5306.67       5935.40       223.65 o                         
   1   6   0        740.57        889.82        67.42 o                         
   2   6   0         86.13         74.13        21.52 o                         
   3   6   0         84.51        114.57        25.49 o                         
   4   6   0          0.01        -15.17        15.17 o                         
   5   6   0        417.27        392.72        15.31 o                         
   6   6   0          0.93         25.33        37.26 o                         
   7   6   0        239.78        228.89        13.15 o                         
   8   6   0          4.26         70.58        13.23 o                         
   9   6   0         36.61         70.44         9.68 o                         
   1   7   0         55.47         74.92        22.97 o                         
   2   7   0         39.75         41.83        17.37 o                         
   3   7   0         63.98         65.75        21.09 o                         
   4   7   0         60.41         63.71        22.92 o                         
   5   7   0         39.67         37.31        23.86 o                         
   6   7   0         16.40         20.99         4.65 o                         
   7   7   0        228.25        237.62        21.87 o                         
   8   7   0         76.76         89.70        13.95 o                         
   0   8   0        190.42        203.55        16.11 o                         
   1   8   0       1441.42       1426.58        70.53 o                         
   2   8   0         18.06         17.98         4.18 o                         
   3   8   0        393.30        381.52        24.07 o                         
   4   8   0        159.78        148.19        37.82 o                         
   5   8   0        122.92        121.41        10.76 o                         
   6   8   0         72.15         64.76        10.99 o                         
   7   8   0        249.32        225.15        17.84 o                         
   8   8   0          8.74          6.85         4.43 o                         
   1   9   0       3444.86       3511.93       103.70 o                         
   2   9   0       2635.26       2562.47        61.57 o                         
   3   9   0        131.81        143.05        14.77 o                         
   4   9   0        458.81        434.05        29.18 o                         
   5   9   0          0.71          4.58         6.33 o                         
   6   9   0          1.39          2.17         5.51 o                         
   7   9   0          0.05          2.46         3.77 o                         
   0  10   0      10903.81      11417.95       325.71 o                         
   1  10   0        219.27        212.49        12.15 o                         
   2  10   0         63.57         66.01         6.66 o                         
   3  10   0         62.47         58.66        11.26 o                         
   4  10   0        176.50        162.80        16.39 o                         
   5  10   0         98.07         89.55        11.59 o                         
   6  10   0        130.46         96.07        10.32 o                         
   7  10   0         35.74         31.96         5.18 o                         
   1  11   0          9.47          7.47         3.54 o                         
   2  11   0        519.74        537.02        19.13 o                         
   3  11   0         85.12         91.48        11.90 o                         
   4  11   0        144.21        142.77        13.62 o                         
   5  11   0         27.81         25.09         6.13 o                         
   6  11   0         19.04         14.41         4.13 o                         
   0  12   0        266.50        256.68        16.48 o                         
   1  12   0        235.93        243.18        11.13 o                         
   2  12   0         56.82         57.31         8.19 o                         
   3  12   0         88.77         88.01         9.71 o                         
   4  12   0         35.85         30.83         5.66 o                         
   5  12   0          2.26          5.70         3.10 o                         
   1  13   0        113.56        109.53         8.94 o                         
   2  13   0        166.37        162.41        11.02 o                         
   3  13   0          7.00         12.50         3.51 o                         
   4  13   0          0.43         -2.37         2.37 o                         
   1   0   1         29.77         44.15         1.83 o                         
   2   0   1       3838.84       3274.23        55.07 o                         
   3   0   1       1273.90       1076.91        34.30 o                         
   4   0   1        490.26        453.62        15.75 o                         
   5   0   1       1022.47        961.52        53.58 o                         
   6   0   1         36.58         49.84        29.45 o                         
   7   0   1         75.28         74.42         8.50 o                         
   8   0   1          9.93         15.27         5.91 o                         
   9   0   1          5.16          9.22         4.59 o                         
  10   0   1         49.70         59.33         8.81 o                         
 -10   1   1          8.67         14.76         5.86 o                         
  -9   1   1          2.71         51.46         8.25 o                         
  -8   1   1        143.66        179.82        16.98 o                         
  -7   1   1        452.28        493.14        21.00 o                         
  -6   1   1        212.06        186.52        11.61 o                         
  -5   1   1        811.70        802.20        31.73 o                         
  -4   1   1       1789.75       1836.82        40.28 o                         
  -3   1   1        793.35        720.00        27.41 o                         
  -2   1   1       1967.98       1818.33        64.99 o                         
  -1   1   1       4644.20       4835.26       142.57 o                         
   0   1   1       6482.19       7221.72       202.70 o                         
   1   1   1       4661.76       5330.72       157.19 o                         
   2   1   1       1965.21       1809.26        64.53 o                         
   3   1   1        792.07        657.50        42.90 o                         
   4   1   1       1787.20       1836.20       142.94 o                         
   5   1   1        807.54        785.92        45.08 o                         
   6   1   1        214.70        192.49        11.89 o                         
   7   1   1        455.55        473.99        20.82 o                         
   8   1   1        142.81        185.20        12.90 o                         
   9   1   1          2.82         59.57        20.77 o                         
  10   1   1          8.68          6.90         4.77 o                         
 -10   2   1         31.81         55.89         8.66 o                         
  -9   2   1        203.41        204.83        18.36 o                         
  -8   2   1        221.81        270.56        15.20 o                         
  -7   2   1        467.77        501.81        27.65 o                         
  -6   2   1        149.32        133.80        14.86 o                         
  -5   2   1        137.08        125.39        12.19 o                         
  -4   2   1       3026.50       2918.26       194.27 o                         
  -3   2   1        547.79        579.88        38.67 o                         
  -2   2   1       6218.47       6745.59       209.80 o                         
  -1   2   1       3654.48       3966.61       130.72 o                         
   0   2   1       6658.33       7265.03       153.19 o                         
   1   2   1       3658.28       3974.83        90.82 o                         
   2   2   1       6206.73       7180.46       221.63 o                         
   3   2   1        553.51        525.28        36.50 o                         
   4   2   1       3032.05       2997.60       154.52 o                         
   5   2   1        139.01        112.57        19.75 o                         
   6   2   1        149.55        140.63         9.45 o                         
   7   2   1        466.41        481.34        20.51 o                         
   8   2   1        225.11        287.62        17.80 o                         
   9   2   1        203.91        219.71        18.83 o                         
  10   2   1         31.66         55.87         8.96 o                         
 -10   3   1         23.28         70.74         9.93 o                         
  -9   3   1         97.88        169.00        16.67 o                         
  -8   3   1         36.02         43.31        11.13 o                         
  -7   3   1         73.59         64.86        12.48 o                         
  -6   3   1          9.29         16.28         4.34 o                         
  -5   3   1        554.75        575.11        29.18 o                         
  -4   3   1         69.49         57.49        16.59 o                         
  -3   3   1       1074.76       1047.21        62.37 o                         
  -2   3   1        691.61        860.24        52.66 o                         
  -1   3   1        120.57        163.94        20.79 o                         
   0   3   1        101.83        136.71        15.15 o                         
   1   3   1        122.82        168.70        14.11 o                         
   2   3   1        695.18        897.07        52.79 o                         
   3   3   1       1075.22       1172.56        66.41 o                         
   4   3   1         68.75         36.75        13.71 o                         
   5   3   1        559.09        475.03        43.72 o                         
   6   3   1          9.58         15.26         7.82 o                         
   7   3   1         74.11         87.94        13.83 o                         
   8   3   1         36.20         54.41        12.01 o                         
   9   3   1         98.99        105.68        13.36 o                         
  10   3   1         22.62         45.86         8.08 o                         
  -8   4   1         74.59        189.64        21.09 o                         
  -7   4   1        132.78        139.74        16.55 o                         
  -6   4   1         45.52         56.08         6.96 o                         
  -5   4   1       1223.87       1262.41        36.71 o                         
  -4   4   1       4853.44       5129.07       202.78 o                         
  -3   4   1       2251.91       2615.34       120.37 o                         
  -2   4   1       3359.27       3887.91       152.75 o                         
  -1   4   1       3599.20       4238.09       157.36 o                         
   0   4   1       1315.89       1288.00        48.07 o                         
   1   4   1       3586.42       4195.91       108.55 o                         
   2   4   1       3378.61       3728.94       144.67 o                         
   3   4   1       2255.52       2476.56       114.44 o                         
   4   4   1       4859.18       5004.67       191.44 o                         
   5   4   1       1226.32       1309.00        32.10 o                         
   6   4   1         44.65         42.55        11.05 o                         
   7   4   1        129.84        162.76        18.64 o                         
   8   4   1         74.88        169.18        20.35 o                         
  -8   5   1        407.55        420.38        28.48 o                         
  -7   5   1        359.98        447.05        30.61 o                         
  -6   5   1        319.26        341.63        20.42 o                         
  -5   5   1          4.51         10.15         4.07 o                         
  -4   5   1        549.45        543.74        54.42 o                         
  -3   5   1        875.75       1158.32        77.42 o                         
  -2   5   1       5199.59       6209.17       226.52 o                         
  -1   5   1        180.65        231.63        30.23 o                         
   0   5   1        205.28        210.98        20.21 o                         
   1   5   1        180.65        257.88        22.56 o                         
   2   5   1       5187.80       6356.42       229.32 o                         
   3   5   1        876.64       1096.14        73.20 o                         
   4   5   1        547.60        571.40        52.47 o                         
   5   5   1          5.01          2.59         3.43 o                         
   6   5   1        318.25        310.97        15.09 o                         
   7   5   1        358.16        414.99        18.52 o                         
   8   5   1        408.91        427.36        28.23 o                         
  -9   6   1         42.54        187.24        15.32 o                         
  -8   6   1        149.77        158.65        35.02 o                         
  -7   6   1         63.77         92.27        15.12 o                         
  -6   6   1         75.72         80.46         7.66 o                         
  -5   6   1         17.38         22.92         4.48 o                         
  -4   6   1       1025.14       1007.21        79.51 o                         
  -3   6   1        294.27        367.49        44.12 o                         
  -2   6   1        162.26        168.73        29.66 o                         
  -1   6   1        650.32        811.76        64.15 o                         
   0   6   1         14.41         22.47        10.36 o                         
   1   6   1        655.98        821.86        64.58 o                         
   2   6   1        164.16        198.34        31.13 o                         
   3   6   1        292.34        287.87        40.11 o                         
   4   6   1       1018.36       1020.86        77.90 o                         
   5   6   1         17.15         19.84         5.08 o                         
   6   6   1         76.80         83.97         7.90 o                         
   7   6   1         63.99         72.38         8.03 o                         
   8   6   1        149.76        162.53        16.15 o                         
   9   6   1         43.22         94.23        11.33 o                         
  -8   7   1         24.69         29.85         9.76 o                         
  -7   7   1        189.30        189.89        18.82 o                         
  -6   7   1         60.01         71.16        11.58 o                         
  -5   7   1        367.64        387.75        19.27 o                         
  -4   7   1        722.27        672.10        68.24 o                         
  -3   7   1        277.65        297.34        43.80 o                         
  -2   7   1         78.86         89.57        10.43 o                         
  -1   7   1        225.18        272.80        39.05 o                         
   0   7   1        319.04        317.88        42.16 o                         
   1   7   1        221.75        326.58        43.69 o                         
   2   7   1         78.48        105.93        26.70 o                         
   3   7   1        275.96        340.25        46.76 o                         
   4   7   1        719.78        780.95        72.15 o                         
   6   7   1         59.61         65.59         6.87 o                         
   7   7   1        188.27        184.68        13.20 o                         
   8   7   1         25.67         34.07         9.79 o                         
  -8   8   1         36.33         36.41         5.53 o                         
  -7   8   1        171.79        156.57        14.46 o                         
  -6   8   1        131.72        125.24        14.61 o                         
  -5   8   1          0.25          2.14         5.54 o                         
  -4   8   1         78.34         75.14        10.85 o                         
  -3   8   1        350.68        342.59        24.88 o                         
  -2   8   1         18.62         21.13         6.69 o                         
  -1   8   1        208.87        211.03        10.97 o                         
   0   8   1       1179.36       1213.23        34.28 o                         
   1   8   1        208.17        227.74        23.81 o                         
   2   8   1         18.83         12.58         3.70 o                         
   3   8   1        348.72        320.47        47.99 o                         
   4   8   1         77.86         56.48        26.22 o                         
   5   8   1          0.27          0.90         4.32 o                         
   6   8   1        131.79        116.83        11.18 o                         
   7   8   1        170.20        146.61        14.44 o                         
   8   8   1         34.64         38.06         6.65 o                         
  -7   9   1         98.85         85.03         9.45 o                         
  -6   9   1        364.35        334.28        22.29 o                         
  -5   9   1        554.21        499.44        30.22 o                         
  -4   9   1         31.35         27.65         8.75 o                         
  -3   9   1        205.53        212.97        18.06 o                         
  -2   9   1        853.90        938.71        40.00 o                         
  -1   9   1        140.33        156.06        10.28 o                         
   0   9   1         28.62         37.17         5.53 o                         
   1   9   1        139.28        157.81        10.48 o                         
   2   9   1        853.56        853.54        27.56 o                         
   3   9   1        203.95        198.07        19.61 o                         
   4   9   1         32.52         29.89         9.09 o                         
   5   9   1        556.76        573.70        23.03 o                         
   6   9   1        363.48        332.79        22.70 o                         
   7   9   1         97.26         75.03         9.45 o                         
   8   9   1        194.46        190.63        11.53 o                         
  -7  10   1         56.90         52.18         6.26 o                         
  -6  10   1        169.59        158.48        13.18 o                         
  -5  10   1        139.73        131.61        13.68 o                         
  -4  10   1        159.69        147.61        15.79 o                         
  -3  10   1        577.22        563.12        32.91 o                         
  -2  10   1       1334.73       1383.39        57.89 o                         
  -1  10   1        677.26        690.24        23.81 o                         
   0  10   1          6.97         10.29         4.98 o                         
   1  10   1        673.16        706.79        24.32 o                         
   2  10   1       1336.93       1377.03        38.18 o                         
   3  10   1        570.95        543.68        32.49 o                         
   4  10   1        159.48        141.19        15.54 o                         
   5  10   1        143.15        118.60        13.30 o                         
   6  10   1        166.91        150.85        13.24 o                         
   7  10   1         57.15         46.09         6.25 o                         
  -6  11   1          7.67          9.30         3.57 o                         
  -5  11   1         57.28         52.28         7.59 o                         
  -4  11   1         86.03         83.53        10.56 o                         
  -3  11   1         87.36         98.10        11.98 o                         
  -2  11   1         18.37         13.79         6.54 o                         
  -1  11   1         22.92         26.43         4.65 o                         
   0  11   1          4.60          4.46         3.25 o                         
   1  11   1         22.69         29.14         4.89 o                         
   2  11   1         18.63         13.85         5.21 o                         
   3  11   1         88.12         81.67        11.26 o                         
   4  11   1         85.89         89.47        11.36 o                         
   5  11   1         55.16         54.11         7.99 o                         
   6  11   1          7.57          7.60         3.83 o                         
  -5  12   1         10.57          8.44         3.19 o                         
  -4  12   1         54.30         42.75         6.50 o                         
  -3  12   1        175.92        176.64        13.59 o                         
  -2  12   1         24.25         21.87         6.19 o                         
  -1  12   1        136.72        140.30         8.14 o                         
   0  12   1         10.39          6.62         2.85 o                         
   1  12   1        135.66        135.20         8.21 o                         
   2  12   1         23.53         21.27         6.01 o                         
   3  12   1        176.07        179.90        13.89 o                         
   4  12   1         54.00         43.81         6.67 o                         
   5  12   1         10.19          8.30         3.29 o                         
  -4  13   1          4.64          5.13         2.21 o                         
  -3  13   1          4.80          1.57         2.66 o                         
  -2  13   1         16.28         19.56         4.51 o                         
  -1  13   1        192.89        172.26        11.57 o                         
   0  13   1         16.47          8.90         6.43 o                         
   1  13   1        191.33        162.01        10.87 o                         
   2  13   1         16.27         14.50         3.77 o                         
   3  13   1          4.87          4.02         2.71 o                         
   0   0   2       1774.03       1440.12        41.76 o                         
   1   0   2         26.49         24.56         3.89 o                         
   2   0   2      19985.09      16054.48       309.84 o                         
   3   0   2        355.74        357.29        20.88 o                         
   4   0   2       4905.63       4628.99        84.54 o                         
   5   0   2       2355.30       2197.27        94.46 o                         
   6   0   2         86.79         90.45         8.35 o                         
   7   0   2        407.04        406.78        18.88 o                         
   8   0   2          0.63          2.20         3.82 o                         
   9   0   2         21.67         30.40         6.70 o                         
  10   0   2         88.79         59.60         8.46 o                         
 -10   1   2          0.81          4.35         4.69 o                         
  -9   1   2         61.27         68.21         7.55 o                         
  -8   1   2        214.10        235.98        14.98 o                         
  -7   1   2        347.82        340.65        16.90 o                         
  -6   1   2         72.11         60.81         6.95 o                         
  -5   1   2        650.15        615.76        31.92 o                         
  -4   1   2         51.59         40.32         4.58 o                         
  -3   1   2       2472.90       2066.58       170.69 o                         
  -2   1   2       4004.39       3822.57       120.29 o                         
  -1   1   2       9650.75      10038.46       281.67 o                         
   0   1   2       3685.09       3707.41       110.58 o                         
   1   1   2       9644.20      10043.34       196.76 o                         
   2   1   2       4028.91       3984.65       124.20 o                         
   3   1   2       2472.58       2113.85        50.09 o                         
   4   1   2         54.16         55.56         5.97 o                         
   5   1   2        655.36        587.18        38.85 o                         
   6   1   2         70.71         71.03         7.49 o                         
   7   1   2        348.58        340.98        17.12 o                         
   8   1   2        214.90        241.51        28.88 o                         
   9   1   2         60.60         61.86         6.96 o                         
  10   1   2          0.81          1.69         2.24 o                         
 -10   2   2         39.79         23.10         6.30 o                         
  -9   2   2         31.30         55.55        11.11 o                         
  -8   2   2        183.68        230.32        14.04 o                         
  -7   2   2         33.08         50.80         7.89 o                         
  -6   2   2        259.28        253.09        13.64 o                         
  -5   2   2       1458.45       1466.31        49.93 o                         
  -4   2   2        425.94        401.90        27.92 o                         
  -3   2   2       6584.26       6751.89       217.38 o                         
  -2   2   2        338.27        354.67        27.24 o                         
  -1   2   2       8684.49       9577.09       281.68 o                         
   0   2   2       2444.25       2764.80        67.31 o                         
   1   2   2       8675.01       9367.54       192.37 o                         
   2   2   2        338.30        323.63        25.63 o                         
   3   2   2       6568.73       6673.07       212.46 o                         
   4   2   2        421.97        422.96        19.00 o                         
   6   2   2        263.65        251.41        12.78 o                         
   7   2   2         33.48         56.72         7.66 o                         
   8   2   2        184.09        206.13        13.04 o                         
   9   2   2         30.46         52.11        11.16 o                         
  10   2   2         38.71         34.78         7.88 o                         
 -10   3   2         93.94        109.40        11.26 o                         
  -9   3   2        132.75        192.79        17.97 o                         
  -8   3   2         62.63        120.03        19.01 o                         
  -7   3   2        123.82        102.65        14.87 o                         
  -6   3   2        110.03        103.14         8.54 o                         
  -5   3   2         57.18         59.38        12.13 o                         
  -4   3   2       1213.49       1257.75        75.73 o                         
  -3   3   2        793.83        820.90        54.54 o                         
  -2   3   2        352.66        296.48        28.92 o                         
  -1   3   2       2232.11       2505.97       101.52 o                         
   0   3   2       7069.20       7253.15       256.36 o                         
   1   3   2       2225.29       2370.80        65.75 o                         
   2   3   2        360.70        295.41        27.74 o                         
   3   3   2        801.23        809.28        51.77 o                         
   4   3   2       1217.44       1204.52        68.09 o                         
   6   3   2        107.65         89.50         7.75 o                         
   7   3   2        123.44        124.22        15.55 o                         
   8   3   2         63.12         50.24        11.00 o                         
   9   3   2        133.49        146.28        16.08 o                         
 -10   4   2        110.56        109.00        10.45 o                         
  -9   4   2        169.38        346.25        23.67 o                         
  -8   4   2        131.07        211.01        21.71 o                         
  -7   4   2         69.07         77.83        14.31 o                         
  -6   4   2        644.13        615.88        22.30 o                         
  -5   4   2        301.47        308.75        16.44 o                         
  -4   4   2       2680.50       3124.85       146.03 o                         
  -3   4   2        543.76        586.75        50.82 o                         
  -2   4   2        107.40        147.24        24.65 o                         
  -1   4   2        927.18       1076.52        63.18 o                         
   0   4   2        236.76        264.23        20.04 o                         
   1   4   2        918.74       1104.84        44.00 o                         
   2   4   2        105.87        110.85        20.08 o                         
   3   4   2        547.77        522.17        44.46 o                         
   4   4   2       2685.58       2711.86       121.57 o                         
   5   4   2        301.45        318.72        13.63 o                         
   6   4   2        639.17        589.02        37.92 o                         
   7   4   2         67.92         77.47         8.15 o                         
   8   4   2        129.37        155.62        17.30 o                         
   9   4   2        168.02        204.80        18.03 o                         
 -10   5   2         95.25        181.89        12.27 o                         
  -9   5   2         82.05         65.95        10.18 o                         
  -8   5   2        153.92        204.71        20.90 o                         
  -7   5   2        302.56        348.52        27.48 o                         
  -6   5   2         37.09         44.39        10.44 o                         
  -5   5   2        943.39       1011.34        40.65 o                         
  -4   5   2        122.30        106.89        24.99 o                         
  -3   5   2       2135.76       2463.26       124.62 o                         
  -2   5   2       1524.91       1827.57        99.00 o                         
  -1   5   2        278.76        333.14        36.32 o                         
   0   5   2        124.87         90.15        14.39 o                         
   1   5   2        282.50        398.21        33.57 o                         
   2   5   2       1515.77       1991.37       101.32 o                         
   3   5   2       2127.97       2465.05       119.23 o                         
   4   5   2        123.72         94.67        21.28 o                         
   5   5   2        948.80        992.65        59.31 o                         
   6   5   2         38.12         46.55         6.57 o                         
   7   5   2        302.97        318.90        15.85 o                         
   8   5   2        154.27        186.84        19.46 o                         
   9   5   2         83.21         91.23        11.83 o                         
  -9   6   2        261.15        340.73        20.33 o                         
  -8   6   2         92.61        126.79        14.83 o                         
  -7   6   2         57.28         81.88        14.02 o                         
  -6   6   2        153.55        180.21        19.16 o                         
  -5   6   2        306.14        289.42        20.06 o                         
  -4   6   2        265.50        248.04        38.53 o                         
  -3   6   2        998.78       1029.52        77.99 o                         
  -2   6   2        259.71        285.55        38.04 o                         
  -1   6   2        294.06        349.99        41.11 o                         
   0   6   2        761.85        960.72        68.96 o                         
   1   6   2        292.10        383.31        30.09 o                         
   2   6   2        259.20        313.96        39.64 o                         
   3   6   2       1004.63       1098.31        78.33 o                         
   4   6   2        260.53        242.96        36.26 o                         
   5   6   2        302.82        276.05        21.24 o                         
   6   6   2        153.42        162.92        17.86 o                         
   7   6   2         57.78         70.73         7.67 o                         
   8   6   2         91.43        121.35        14.51 o                         
  -8   7   2         19.93         24.54         7.50 o                         
  -7   7   2         25.27         19.86        10.66 o                         
  -6   7   2         37.86         50.71        11.05 o                         
  -5   7   2          8.05         26.80        26.67 o                         
  -4   7   2        256.11        225.94        41.17 o                         
  -3   7   2        392.23        416.31        51.11 o                         
  -2   7   2         21.39         27.95         6.13 o                         
  -1   7   2        829.67        880.50        72.81 o                         
   0   7   2        238.78        231.29        36.14 o                         
   1   7   2        829.08        827.45        70.53 o                         
   2   7   2         21.06         18.31        12.37 o                         
   3   7   2        391.89        404.26        18.85 o                         
   4   7   2        262.09        285.56        43.26 o                         
   6   7   2         38.08         48.59         6.27 o                         
   7   7   2         25.03         16.42         8.65 o                         
   8   7   2         19.99         17.09         4.64 o                         
  -8   8   2        135.54        122.08         9.86 o                         
  -7   8   2         58.76         54.60         8.59 o                         
  -6   8   2        198.60        168.47        16.55 o                         
  -5   8   2        322.90        349.28        25.24 o                         
  -4   8   2         77.61         80.00        11.34 o                         
  -3   8   2        203.68        214.39        29.71 o                         
  -2   8   2        241.11        243.91        18.06 o                         
  -1   8   2          9.59         12.03         3.29 o                         
   0   8   2         58.43         74.63         6.62 o                         
   1   8   2          9.52          8.96         4.96 o                         
   2   8   2        241.65        233.81        11.84 o                         
   3   8   2        203.14        198.98        13.17 o                         
   4   8   2         76.53         98.78        32.34 o                         
   6   8   2        199.71        194.43        14.37 o                         
   7   8   2         58.19         45.21         5.48 o                         
   8   8   2        134.93        151.22        12.42 o                         
  -7   9   2          9.52         10.30         4.37 o                         
  -6   9   2         87.19         73.28        10.10 o                         
  -5   9   2        146.27        128.65        14.61 o                         
  -4   9   2        222.60        263.18        21.49 o                         
  -3   9   2        526.82        539.22        29.18 o                         
  -2   9   2        194.69        193.73        16.44 o                         
  -1   9   2       1299.84       1322.01        37.08 o                         
   0   9   2        132.36        106.00         8.82 o                         
   1   9   2       1304.69       1314.26        41.01 o                         
   2   9   2        199.03        184.95        12.73 o                         
   3   9   2        529.87        549.40        20.71 o                         
   4   9   2        221.23        254.10        22.34 o                         
   5   9   2        146.80        129.87         9.21 o                         
   6   9   2         88.68         75.11         7.00 o                         
   7   9   2          9.52          6.80         4.66 o                         
   8   9   2         26.17         18.07         4.21 o                         
  -7  10   2         69.73         61.65         6.55 o                         
  -6  10   2         21.03         24.83         5.74 o                         
  -5  10   2         74.48         63.41         9.63 o                         
  -4  10   2         68.54         57.50        10.09 o                         
  -3  10   2        545.05        549.93        31.80 o                         
  -2  10   2        257.66        227.69        19.20 o                         
  -1  10   2         99.69         89.35         7.85 o                         
   0  10   2       1426.17       1499.68        40.94 o                         
   1  10   2         99.51        102.75         8.56 o                         
   2  10   2        255.71        245.92        13.09 o                         
   3  10   2        548.13        562.39        21.76 o                         
   4  10   2         67.94         81.84        12.39 o                         
   5  10   2         76.54         60.66         5.93 o                         
   6  10   2         21.82         18.90         5.72 o                         
   7  10   2         68.82         59.59         6.99 o                         
  -6  11   2         10.87         12.73         3.78 o                         
  -5  11   2         20.28         20.47         5.50 o                         
  -4  11   2         74.41         75.33         9.83 o                         
  -3  11   2         37.80         32.66         7.99 o                         
  -2  11   2        123.85        123.13        13.55 o                         
  -1  11   2        117.13        126.47         8.62 o                         
   0  11   2         29.52         32.21         4.96 o                         
   1  11   2        116.12        118.46         8.59 o                         
   2  11   2        120.55        121.35        11.55 o                         
   3  11   2         37.43         43.79         9.14 o                         
   4  11   2         75.48         70.59        10.17 o                         
   5  11   2         20.46         16.67         5.26 o                         
   6  11   2         11.09         12.85         4.15 o                         
  -5  12   2         10.63         16.61         3.77 o                         
  -4  12   2          4.07         -0.83         3.73 o                         
  -3  12   2          8.18          7.93         3.90 o                         
  -2  12   2         32.25         42.13         7.60 o                         
  -1  12   2        284.51        330.64        20.05 o                         
   0  12   2        211.51        186.83        14.58 o                         
   1  12   2        285.15        300.55        12.66 o                         
   2  12   2         32.65         34.06         6.67 o                         
   3  12   2          7.68          6.06         4.34 o                         
   4  12   2          4.36          4.46         3.73 o                         
   5  12   2         11.18          9.00         3.31 o                         
  -4  13   2        182.24        197.13        10.27 o                         
  -3  13   2         13.95         10.08         3.36 o                         
  -2  13   2         14.14         14.70         3.66 o                         
  -1  13   2         15.15          9.55         3.62 o                         
   0  13   2         21.95         27.15         4.59 o                         
   1  13   2         14.49         13.38         3.53 o                         
   2  13   2         14.13         15.44         3.72 o                         
   3  13   2         13.54          9.05         2.98 o                         
   1   0   3      21608.80      18411.05       499.86 o                         
   2   0   3      24312.08      18386.44       693.16 o                         
   3   0   3       2996.41       2704.50       126.05 o                         
   4   0   3       1218.31       1189.68        39.49 o                         
   5   0   3         55.07         30.25        11.64 o                         
   6   0   3        514.28        518.87        18.93 o                         
   7   0   3        506.67        511.78        21.77 o                         
   8   0   3          6.30          5.25         4.36 o                         
   9   0   3        169.12        143.27        20.89 o                         
  10   0   3          0.65         11.75         5.63 o                         
 -10   1   3          9.36         14.03         5.62 o                         
  -9   1   3         20.85         35.83         6.72 o                         
  -8   1   3        471.65        493.70        21.30 o                         
  -7   1   3        147.14        145.78        11.36 o                         
  -6   1   3        453.35        457.53        17.69 o                         
  -5   1   3        265.85        249.74        17.63 o                         
  -4   1   3       3191.91       3017.12        76.21 o                         
  -3   1   3        393.07        395.37        24.46 o                         
  -2   1   3       5989.50       6017.48       180.25 o                         
  -1   1   3        893.95        812.26        33.82 o                         
   0   1   3       6806.27       6868.42       195.14 o                         
   1   1   3        889.93        819.22        25.17 o                         
   2   1   3       6001.36       6096.90       178.87 o                         
   3   1   3        385.67        395.56        13.65 o                         
   4   1   3       3170.65       3240.62       112.26 o                         
   5   1   3        267.47        228.87        23.99 o                         
   6   1   3        450.41        458.24        19.16 o                         
   7   1   3        147.11        139.27        10.85 o                         
   8   1   3        473.24        496.78        21.32 o                         
   9   1   3         20.59         23.64         5.61 o                         
  10   1   3          8.96         -1.08         2.34 o                         
 -10   2   3          6.19          7.06         5.04 o                         
  -9   2   3         32.44         30.85         8.56 o                         
  -8   2   3         59.12         90.64         9.25 o                         
  -7   2   3        154.39        144.09        10.94 o                         
  -6   2   3        527.00        483.63        18.36 o                         
  -5   2   3         10.56         11.81         6.72 o                         
  -4   2   3       1193.13       1125.43        54.08 o                         
  -3   2   3       3226.50       3264.92       122.00 o                         
  -2   2   3        911.85        889.13        46.75 o                         
  -1   2   3       3023.34       3066.14       106.53 o                         
   0   2   3        208.08        260.58        20.98 o                         
   1   2   3       3016.68       2960.05       147.20 o                         
   2   2   3        913.67        895.46        44.25 o                         
   3   2   3       3213.38       3153.44       113.84 o                         
   4   2   3       1203.53       1186.66        59.74 o                         
   6   2   3        528.47        494.61        18.97 o                         
   7   2   3        155.59        141.26        10.66 o                         
   8   2   3         60.12         70.46         8.24 o                         
   9   2   3         32.04         41.47         9.20 o                         
 -10   3   3         87.98        153.79        13.37 o                         
  -9   3   3        134.70        167.98        16.91 o                         
  -8   3   3        428.84        442.06        30.15 o                         
  -7   3   3         96.79         75.77        13.45 o                         
  -6   3   3        229.27        222.96        17.65 o                         
  -5   3   3        217.70        192.14        17.41 o                         
  -4   3   3        733.98        787.17        58.36 o                         
  -3   3   3       1237.44       1261.01        71.01 o                         
  -2   3   3        859.05        950.61        56.06 o                         
  -1   3   3        238.71        199.77        23.73 o                         
   0   3   3          8.31         15.51         9.90 o                         
   1   3   3        235.84        174.78        14.42 o                         
   2   3   3        852.43        920.23        52.37 o                         
   3   3   3       1236.58       1146.27        61.45 o                         
   4   3   3        731.40        717.48        48.33 o                         
   6   3   3        225.65        230.49        12.40 o                         
   7   3   3         96.68         75.38        12.56 o                         
   8   3   3        429.72        436.66        28.91 o                         
   9   3   3        135.73        163.59        16.26 o                         
 -10   4   3         77.09        101.37         9.93 o                         
  -9   4   3        440.49        470.31        27.99 o                         
  -8   4   3        340.84        408.17        28.95 o                         
  -7   4   3         58.35         69.90        13.39 o                         
  -6   4   3          4.88         10.62         9.50 o                         
  -5   4   3       1024.04       1101.82        34.74 o                         
  -4   4   3         35.76         37.00        15.78 o                         
  -3   4   3       1100.95       1243.47        77.83 o                         
  -2   4   3       5422.94       6181.79       221.94 o                         
  -1   4   3        446.29        485.82        41.41 o                         
   0   4   3       1514.05       1436.37        73.04 o                         
   1   4   3        446.37        501.77        46.82 o                         
   2   4   3       5436.88       6293.82       215.73 o                         
   3   4   3       1103.62       1234.41        70.12 o                         
   4   4   3         37.47         39.65        15.16 o                         
   5   4   3       1020.31       1065.87        59.40 o                         
   6   4   3          4.86          9.22         4.71 o                         
   7   4   3         59.35         66.23         7.62 o                         
   8   4   3        341.71        367.28        26.39 o                         
   9   4   3        441.54        453.95        26.70 o                         
 -10   5   3         39.84         73.35         7.67 o                         
  -9   5   3         24.14         31.28         8.28 o                         
  -8   5   3         97.39        106.77        14.84 o                         
  -7   5   3        554.19        675.48        39.60 o                         
  -6   5   3        277.22        279.15        20.96 o                         
  -5   5   3       1201.09       1215.74        46.19 o                         
  -4   5   3        623.14        601.39        60.10 o                         
  -3   5   3        206.73        263.08        38.03 o                         
  -2   5   3        403.51        442.27        45.62 o                         
  -1   5   3       1506.40       1715.88        91.60 o                         
   0   5   3        720.79        762.62        55.23 o                         
   1   5   3       1500.05       1800.65        75.46 o                         
   2   5   3        402.59        444.02        43.23 o                         
   3   5   3        210.82        266.23        34.03 o                         
   4   5   3        629.89        651.02        55.84 o                         
   5   5   3       1191.90       1221.87        50.49 o                         
   6   5   3        274.11        263.64        13.59 o                         
   7   5   3        549.87        575.24        22.36 o                         
   8   5   3         99.93        106.18        14.22 o                         
   9   5   3         24.57         48.68         9.41 o                         
  -9   6   3        204.56        276.79        18.01 o                         
  -8   6   3         80.36         99.61        13.58 o                         
  -7   6   3         92.29         90.28         8.91 o                         
  -6   6   3        191.24        199.66        20.68 o                         
  -5   6   3        517.85        506.39        27.51 o                         
  -4   6   3        111.75        135.58        29.90 o                         
  -3   6   3       1404.05       1363.26        93.92 o                         
  -2   6   3        265.01        262.87        36.87 o                         
  -1   6   3         53.27         75.10        21.37 o                         
   0   6   3          1.57          7.01        10.54 o                         
   1   6   3         52.89         66.25        13.74 o                         
   2   6   3        263.66        310.60        39.80 o                         
   3   6   3       1408.19       1531.26        94.86 o                         
   4   6   3        111.73        115.73        25.88 o                         
   5   6   3        526.55        485.12        28.92 o                         
   6   6   3        190.38        183.92        11.36 o                         
   7   6   3         92.62         91.98         8.47 o                         
   8   6   3         79.91         88.43        12.55 o                         
   9   6   3        204.71        168.24        13.45 o                         
  -9   7   3         72.93         91.69         8.23 o                         
  -8   7   3         47.03         59.09         9.56 o                         
  -7   7   3         14.05         13.09         4.36 o                         
  -6   7   3        161.00        147.42        11.72 o                         
  -5   7   3          5.56         14.47        20.26 o                         
  -4   7   3        361.09        338.73        49.94 o                         
  -3   7   3        187.82        169.10        16.48 o                         
  -2   7   3        154.90        156.47        13.46 o                         
  -1   7   3        178.77        170.73        32.98 o                         
   0   7   3         17.80         15.76        13.31 o                         
   2   7   3        154.90        147.91        10.73 o                         
   3   7   3        186.63        181.98        26.48 o                         
   4   7   3        358.13        387.10        48.92 o                         
   6   7   3        162.44        153.41        10.26 o                         
   7   7   3         14.64         12.16         4.24 o                         
  -7   8   3         80.39         64.23         9.00 o                         
  -6   8   3        138.10        116.42        13.31 o                         
  -5   8   3         98.55         85.58        12.49 o                         
  -4   8   3        125.13        107.25        13.07 o                         
  -3   8   3         77.31         80.49        11.04 o                         
  -2   8   3        133.47        137.62        13.50 o                         
  -1   8   3         69.60         74.51         9.58 o                         
   0   8   3        388.86        406.00        20.62 o                         
   1   8   3         69.64         79.44         7.24 o                         
   2   8   3        132.47        137.19        11.97 o                         
   3   8   3         78.36         70.05         8.48 o                         
   6   8   3        137.51        130.32        12.06 o                         
   7   8   3         82.13         58.99         8.10 o                         
   8   8   3         12.68          4.97         3.98 o                         
  -7   9   3         58.62         47.56         6.78 o                         
  -6   9   3         78.03         69.71         9.57 o                         
  -5   9   3        300.16        293.15        21.71 o                         
  -4   9   3        422.16        368.68        25.63 o                         
  -3   9   3        133.83        147.87        14.70 o                         
  -2   9   3        551.41        553.95        35.09 o                         
  -1   9   3        999.70       1028.00        29.12 o                         
   0   9   3        520.28        539.49        20.57 o                         
   1   9   3       1002.40        987.11        31.95 o                         
   2   9   3        548.52        555.23        21.21 o                         
   3   9   3        132.44        126.11         9.17 o                         
   4   9   3        424.87        407.29        28.84 o                         
   5   9   3        300.59        314.62        14.67 o                         
   6   9   3         78.91         65.38         6.39 o                         
   7   9   3         59.23         56.00         8.60 o                         
   8   9   3         11.63         10.57         3.47 o                         
  -7  10   3         10.96          7.88         3.18 o                         
  -6  10   3         12.03         14.15         4.81 o                         
  -5  10   3         32.78         27.19         6.84 o                         
  -4  10   3        460.66        426.35        26.40 o                         
  -3  10   3        184.81        190.87        17.77 o                         
  -2  10   3       2666.82       2719.88        94.78 o                         
  -1  10   3        216.12        230.06        12.39 o                         
   0  10   3          9.92         19.58         4.39 o                         
   1  10   3        216.86        221.65        20.99 o                         
   2  10   3       2663.72       2715.65        65.04 o                         
   3  10   3        184.24        199.08        11.94 o                         
   4  10   3        460.42        394.16        26.47 o                         
   5  10   3         32.78         34.21         4.86 o                         
   6  10   3         11.87          9.65         2.80 o                         
   7  10   3         10.85         12.54         4.19 o                         
  -6  11   3         46.36         49.23         5.89 o                         
  -5  11   3         81.40         69.67         8.24 o                         
  -4  11   3         24.76         27.95         6.77 o                         
  -3  11   3         68.18         65.86         9.84 o                         
  -2  11   3        335.90        333.84        22.18 o                         
  -1  11   3        363.40        378.66        23.82 o                         
   0  11   3        424.05        436.19        17.27 o                         
   1  11   3        369.59        376.10        15.97 o                         
   2  11   3        330.59        314.36        14.22 o                         
   3  11   3         69.32         64.53        10.07 o                         
   4  11   3         24.76         29.98         7.12 o                         
   5  11   3         82.46         28.98        43.25 o                         
   6  11   3         46.03         43.39         6.33 o                         
  -5  12   3         15.93         13.06         3.45 o                         
  -4  12   3         89.88         76.93         8.04 o                         
  -3  12   3         72.72         73.43         8.72 o                         
  -2  12   3         88.40         94.38        10.43 o                         
  -1  12   3        165.66        172.91        14.01 o                         
   0  12   3         50.89         44.90         5.72 o                         
   1  12   3        164.79        160.53        12.82 o                         
   2  12   3         91.40         86.11         9.80 o                         
   3  12   3         73.03         59.28         7.94 o                         
   4  12   3         91.08         78.37         8.46 o                         
   5  12   3         15.21         11.10         3.71 o                         
  -3  13   3        107.23        109.63         8.32 o                         
  -2  13   3         44.77         43.08         5.78 o                         
  -1  13   3         14.38         22.00         4.42 o                         
   0  13   3          9.04          5.40         3.15 o                         
   1  13   3         14.32          0.17         1.56 o                         
   2  13   3         44.16         42.81         5.22 o                         
   3  13   3        108.03         89.08         7.16 o                         
   0   0   4       1382.57       1397.19        43.71 o                         
   1   0   4       1203.74       1015.43        36.34 o                         
   2   0   4      35343.11      28080.05       763.44 o                         
   3   0   4       1830.13       1706.68        63.16 o                         
   4   0   4        127.45        103.14        13.33 o                         
   5   0   4         74.10         97.52        17.68 o                         
   6   0   4        642.13        583.14        20.48 o                         
   7   0   4          1.03         -1.45         4.17 o                         
   8   0   4         43.65         43.03         7.18 o                         
   9   0   4         46.09         47.98         6.55 o                         
  10   0   4         43.74         41.18         7.15 o                         
 -10   1   4         15.88         19.79         6.48 o                         
  -9   1   4         75.35        115.84        16.04 o                         
  -8   1   4          2.17         19.56         6.99 o                         
  -7   1   4        539.32        536.36        22.18 o                         
  -6   1   4          1.64          5.73         4.69 o                         
  -5   1   4       1819.90       1847.09        58.76 o                         
  -4   1   4        176.82        131.07        11.41 o                         
  -3   1   4       4453.31       4076.85       253.74 o                         
  -2   1   4       6232.92       5978.49       180.63 o                         
  -1   1   4       1561.59       1570.11        56.26 o                         
   0   1   4         44.80         41.15         6.38 o                         
   1   1   4       1562.33       1616.59        53.04 o                         
   2   1   4       6218.56       5929.04       122.56 o                         
   3   1   4       4474.83       3625.23       358.62 o                         
   5   1   4       1814.79       1925.55        87.16 o                         
   6   1   4          1.82          0.49         4.49 o                         
   7   1   4        546.10        519.73        22.37 o                         
   8   1   4          2.01         16.23         5.85 o                         
   9   1   4         74.69         88.02        15.99 o                         
 -10   2   4          4.55         20.37         6.26 o                         
  -9   2   4         18.27         35.23        10.32 o                         
  -8   2   4        178.70        180.65        12.27 o                         
  -7   2   4         80.22         91.02         8.92 o                         
  -6   2   4        425.83        427.74        17.32 o                         
  -5   2   4         62.60         61.71        10.07 o                         
  -4   2   4         24.94         12.64         7.08 o                         
  -3   2   4       1137.36       1254.89        63.96 o                         
  -2   2   4       1112.00       1200.01        57.36 o                         
  -1   2   4        157.32        196.98        19.27 o                         
   0   2   4       4464.25       4914.49       155.34 o                         
   1   2   4        160.07        175.74        11.55 o                         
   2   2   4       1114.17       1091.84        49.43 o                         
   3   2   4       1132.37       1076.20        50.34 o                         
   4   2   4         24.16         31.47         9.11 o                         
   6   2   4        424.38        409.75        13.19 o                         
   7   2   4         79.94         87.88         8.56 o                         
   8   2   4        181.93        183.76        12.18 o                         
   9   2   4         18.26         19.77         8.02 o                         
 -10   3   4        167.24        164.89        13.20 o                         
  -9   3   4        123.39        186.90        18.91 o                         
  -8   3   4        121.59        152.34        19.39 o                         
  -7   3   4        315.93        282.34        24.26 o                         
  -6   3   4         46.56         48.89         9.84 o                         
  -5   3   4        554.89        587.01        22.72 o                         
  -4   3   4        482.27        444.67        44.08 o                         
  -3   3   4        916.68        977.14        62.33 o                         
  -2   3   4        310.90        319.81        31.41 o                         
  -1   3   4        588.65        600.29        41.48 o                         
   0   3   4        358.46        333.33        28.89 o                         
   1   3   4        585.74        641.74        63.03 o                         
   2   3   4        308.88        306.53        27.98 o                         
   3   3   4        919.40        973.91        55.12 o                         
   4   3   4        480.24        446.13        35.79 o                         
   5   3   4        554.75        568.65        30.55 o                         
   6   3   4         48.17         33.31         5.44 o                         
   7   3   4        318.84        284.44        15.00 o                         
   8   3   4        122.47        132.51        17.06 o                         
   9   3   4        121.57        129.36        14.37 o                         
 -10   4   4         13.20         35.08         6.75 o                         
  -9   4   4         16.13        106.67        15.44 o                         
  -8   4   4        197.16        288.07        24.74 o                         
  -7   4   4         32.86         49.73        11.23 o                         
  -6   4   4       1717.90       1696.09        59.85 o                         
  -5   4   4        176.55        169.97        12.49 o                         
  -4   4   4       2476.98       2689.64       134.74 o                         
  -3   4   4        912.61        965.15        67.95 o                         
  -2   4   4       1055.46       1273.60        75.45 o                         
  -1   4   4        433.02        427.73        39.90 o                         
   0   4   4          7.16         10.91        10.71 o                         
   1   4   4        431.14        423.19        30.49 o                         
   2   4   4       1052.13       1396.69        74.37 o                         
   3   4   4        903.48        770.47        52.91 o                         
   4   4   4       2474.93       2558.85       114.90 o                         
   5   4   4        179.73        169.23         9.76 o                         
   6   4   4       1725.08       1672.95        44.33 o                         
   7   4   4         33.36         37.02         6.25 o                         
   8   4   4        202.26        238.00        21.08 o                         
   9   4   4         16.31         44.66         9.64 o                         
 -10   5   4         52.42         45.30         6.01 o                         
  -9   5   4          2.76         18.94         7.17 o                         
  -8   5   4         37.07        124.10        18.47 o                         
  -7   5   4        879.27        953.92        48.37 o                         
  -6   5   4         47.14         29.47         9.15 o                         
  -5   5   4         97.28         83.61        19.41 o                         
  -4   5   4       1317.59       1468.07        99.19 o                         
  -3   5   4       1151.16       1393.31        90.45 o                         
  -2   5   4       3022.99       3649.26       159.37 o                         
  -1   5   4        426.49        444.42        43.83 o                         
   0   5   4       1138.99       1317.50        75.26 o                         
   1   5   4        430.89        497.27        31.49 o                         
   2   5   4       3032.74       3636.78       151.47 o                         
   3   5   4       1155.33       1324.25        80.01 o                         
   4   5   4       1325.53       1525.16        89.68 o                         
   5   5   4         95.36         87.58        11.99 o                         
   6   5   4         47.68         33.11        10.15 o                         
   7   5   4        875.37        912.09        29.76 o                         
   8   5   4         37.12         49.06        10.78 o                         
  -9   6   4        109.15        189.47        14.78 o                         
  -8   6   4        102.44        132.68        16.22 o                         
  -7   6   4          0.34          1.84         3.86 o                         
  -6   6   4       1162.92       1095.75       123.48 o                         
  -5   6   4        207.36        181.93        16.47 o                         
  -4   6   4        440.89        498.69        58.54 o                         
  -3   6   4       1488.92       1581.24       103.42 o                         
  -2   6   4       1284.46       1481.43        95.68 o                         
  -1   6   4       2213.80       2467.31       123.78 o                         
   0   6   4         59.47         99.91        24.47 o                         
   1   6   4       2215.63       2605.38       124.45 o                         
   2   6   4       1279.56       1673.42        98.72 o                         
   3   6   4       1493.58       1674.35       101.13 o                         
   4   6   4        437.00        516.66        52.65 o                         
   5   6   4        203.91        189.12        17.35 o                         
   6   6   4       1156.70       1118.00        35.01 o                         
   7   6   4          0.45          0.21         4.10 o                         
   8   6   4        101.88        118.81        13.95 o                         
  -9   7   4          5.68         28.92         5.29 o                         
  -8   7   4         80.14         78.05        10.41 o                         
  -7   7   4         13.32         14.16         5.24 o                         
  -6   7   4        448.46        465.42        20.44 o                         
  -5   7   4        479.23        459.89        25.98 o                         
  -4   7   4        496.66        506.79        27.15 o                         
  -3   7   4        507.30        521.73        30.97 o                         
  -2   7   4       1260.71       1372.05        47.43 o                         
  -1   7   4        148.46        194.64        13.84 o                         
   0   7   4         87.67         63.42        20.26 o                         
   1   7   4        148.32        185.57        31.95 o                         
   2   7   4       1261.44       1277.53        46.26 o                         
   3   7   4        502.55        508.51        83.29 o                         
   4   7   4        498.33        630.33        61.95 o                         
   6   7   4        446.87        442.26        18.40 o                         
   7   7   4         12.92          9.02         4.10 o                         
  -7   8   4         32.87         36.16         6.41 o                         
  -6   8   4         32.14         17.64         5.80 o                         
  -5   8   4         23.26         27.64         8.08 o                         
  -4   8   4        784.99        786.55        84.67 o                         
  -3   8   4        333.20        317.12        22.64 o                         
  -2   8   4        227.07        235.98        17.43 o                         
  -1   8   4       1037.95       1041.08        42.81 o                         
   0   8   4        244.94        253.70        14.41 o                         
   1   8   4       1044.29       1065.04        40.04 o                         
   2   8   4        223.16        210.26        14.99 o                         
   3   8   4        334.00        323.03        19.06 o                         
   6   8   4         31.48         34.07         6.83 o                         
   7   8   4         33.79         33.30         6.42 o                         
   8   8   4         11.49         10.97         5.06 o                         
  -7   9   4        121.72        123.00        10.22 o                         
  -6   9   4         72.83         71.28         9.22 o                         
  -5   9   4         96.98         90.57        11.95 o                         
  -4   9   4        277.16        254.77        20.56 o                         
  -3   9   4        420.11        423.96        24.88 o                         
  -2   9   4         27.16         38.01         8.45 o                         
  -1   9   4       1333.41       1304.12        59.75 o                         
   0   9   4        591.76        588.21        21.64 o                         
   1   9   4       1338.43       1335.26        37.90 o                         
   2   9   4         27.68         27.83         5.10 o                         
   3   9   4        416.69        399.79        17.36 o                         
   4   9   4        277.88        242.91        21.76 o                         
   5   9   4         96.28         74.37         7.30 o                         
   6   9   4         73.11         64.02        10.95 o                         
   7   9   4        121.67        117.82        14.42 o                         
   8   9   4         55.89         48.29         6.13 o                         
  -7  10   4        143.75        132.05         8.55 o                         
  -6  10   4         37.21         26.74         5.83 o                         
  -5  10   4        225.38        212.82        16.28 o                         
  -4  10   4        325.42        338.24        22.77 o                         
  -3  10   4        436.81        436.23        27.31 o                         
  -2  10   4        400.94        471.76        28.55 o                         
  -1  10   4        818.11        810.06        39.05 o                         
   0  10   4        534.71        532.08        20.26 o                         
   1  10   4        826.34        865.01        35.49 o                         
   2  10   4        404.76        432.77        18.13 o                         
   3  10   4        437.51        439.14        17.92 o                         
   4  10   4        329.08        325.93        23.99 o                         
   5  10   4        225.93        199.51        10.66 o                         
   6  10   4         37.35         27.51         3.91 o                         
   7  10   4        145.84        118.30        10.00 o                         
  -6  11   4        121.54        110.79         8.30 o                         
  -5  11   4          6.34          2.55         3.30 o                         
  -4  11   4         14.82         11.99         5.03 o                         
  -3  11   4         89.01         84.69        10.97 o                         
  -2  11   4        293.29        297.51        20.90 o                         
  -1  11   4         21.85         20.74         6.46 o                         
   0  11   4          8.31          9.38         3.11 o                         
   1  11   4         22.42         22.10         4.35 o                         
   2  11   4        291.90        312.59        14.12 o                         
   3  11   4         89.63         80.67        10.97 o                         
   4  11   4         15.21         14.21         6.28 o                         
   5  11   4          6.68          0.67         3.72 o                         
   6  11   4        119.45         93.20         8.73 o                         
  -5  12   4         17.06         15.21         3.36 o                         
  -4  12   4         83.89         82.78         8.14 o                         
  -3  12   4         57.65         56.24         7.60 o                         
  -2  12   4          6.99          7.92         4.64 o                         
  -1  12   4         66.75         63.57         8.90 o                         
   0  12   4         19.97         14.75         5.25 o                         
   1  12   4         66.02         58.22         7.36 o                         
   2  12   4          6.13          0.17         3.25 o                         
   3  12   4         57.49         42.75         6.71 o                         
   4  12   4         83.95         31.42        33.47 o                         
   5  12   4         17.25         16.19         3.91 o                         
  -3  13   4        132.99        143.63         9.49 o                         
  -2  13   4         16.58         26.49         4.69 o                         
  -1  13   4         24.52         26.42         4.99 o                         
   0  13   4        133.62        114.46         9.24 o                         
   2  13   4         17.10         -2.30         2.30 o                         
   3  13   4        133.48        124.01         8.23 o                         
   1   0   5      48402.06      39860.55       760.11 o                         
   2   0   5      32862.52      26966.34       735.83 o                         
   3   0   5        606.02        513.20        28.89 o                         
   4   0   5       1480.23       1390.05        43.99 o                         
   5   0   5       3815.96       3902.39       148.40 o                         
   6   0   5        197.24        188.95        11.11 o                         
   7   0   5          0.04         -1.07         3.73 o                         
   8   0   5        155.03        149.04        11.46 o                         
   9   0   5          0.00         -1.34         5.14 o                         
  10   0   5          3.43          5.92         4.78 o                         
 -10   1   5         73.02         85.66         9.85 o                         
  -9   1   5        389.85        396.42        25.76 o                         
  -8   1   5        111.80        120.26        10.19 o                         
  -7   1   5        299.26        298.83        16.03 o                         
  -6   1   5        753.30        766.38        32.08 o                         
  -5   1   5        650.69        686.53        32.43 o                         
  -4   1   5        478.06        514.62        24.29 o                         
  -3   1   5       1732.61       1583.92        45.28 o                         
  -2   1   5       7911.99       6771.76       311.05 o                         
  -1   1   5       7243.12       7025.50       205.24 o                         
   0   1   5       1153.06        913.94        36.22 o                         
   1   1   5       7249.87       7169.74       203.07 o                         
   2   1   5       7899.39       6562.61       193.91 o                         
   5   1   5        651.48        741.38        49.56 o                         
   6   1   5        748.16        748.04        19.21 o                         
   7   1   5        295.81        282.14        15.62 o                         
   8   1   5        110.36        113.70         9.92 o                         
   9   1   5        392.02        411.71        19.55 o                         
 -10   2   5         72.13         67.80         8.99 o                         
  -9   2   5         82.64        110.86        14.30 o                         
  -8   2   5        119.81        108.55        15.50 o                         
  -7   2   5         47.56         45.17         6.64 o                         
  -6   2   5        178.21        168.53         9.59 o                         
  -5   2   5        119.86        113.97        13.32 o                         
  -4   2   5        215.27        187.48        15.22 o                         
  -3   2   5        623.43        626.73        43.34 o                         
  -2   2   5       1266.00       1130.28        55.95 o                         
  -1   2   5        738.41        692.40        38.52 o                         
   0   2   5      11099.43      11257.53       326.80 o                         
   1   2   5        737.44        746.42        36.76 o                         
   2   2   5       1264.09       1201.02        51.87 o                         
   3   2   5        628.46        644.57        35.24 o                         
   6   2   5        177.64        166.91         8.20 o                         
   7   2   5         49.63         45.90         6.64 o                         
   8   2   5        121.89        122.48        10.03 o                         
   9   2   5         81.39         80.07        11.66 o                         
 -10   3   5         10.74         30.60         6.43 o                         
  -9   3   5        209.78        228.68        19.40 o                         
  -8   3   5         87.96        106.62        15.77 o                         
  -7   3   5         51.47         57.78        13.09 o                         
  -6   3   5        154.62        152.33        12.27 o                         
  -5   3   5         14.31         11.87         5.19 o                         
  -4   3   5         55.11         76.37        19.70 o                         
  -3   3   5        998.29        938.94        61.42 o                         
  -2   3   5        617.28        647.85        46.58 o                         
  -1   3   5        738.89        743.91        47.60 o                         
   0   3   5        262.36        313.44        28.19 o                         
   1   3   5        734.21        615.48        37.55 o                         
   2   3   5        616.12        715.60        44.37 o                         
   3   3   5        994.78        990.03        54.35 o                         
   5   3   5         15.74         14.24         3.32 o                         
   6   3   5        154.10        145.32         9.73 o                         
   7   3   5         52.37         44.75         6.92 o                         
   8   3   5         88.73         93.65        13.81 o                         
   9   3   5        207.81        215.12        18.17 o                         
 -10   4   5         56.43         70.39         8.32 o                         
  -9   4   5        221.84        310.98        22.55 o                         
  -8   4   5        212.37        256.97        22.81 o                         
  -7   4   5         49.85         77.16        16.23 o                         
  -6   4   5        655.95        627.94        26.65 o                         
  -5   4   5        621.66        588.66        24.51 o                         
  -4   4   5         84.91        104.18        24.46 o                         
  -3   4   5        845.81        981.63        69.84 o                         
  -2   4   5        248.54        267.93        33.63 o                         
  -1   4   5        138.26        177.24        26.90 o                         
   0   4   5       4972.78       5975.60       205.79 o                         
   1   4   5        136.16        124.38        19.48 o                         
   2   4   5        248.76        290.75        30.52 o                         
   3   4   5        846.98        953.13        60.45 o                         
   4   4   5         83.39         67.96        17.22 o                         
   5   4   5        614.96        566.74        19.73 o                         
   6   4   5        656.25        614.46        22.29 o                         
   7   4   5         50.40         50.14         7.19 o                         
   8   4   5        213.90        219.66        19.99 o                         
 -10   5   5         43.34         45.82         6.15 o                         
  -9   5   5         39.73         49.94         9.59 o                         
  -8   5   5        839.60        950.64        46.36 o                         
  -7   5   5        413.78        491.48        33.09 o                         
  -6   5   5         59.12         50.48        27.17 o                         
  -5   5   5        122.61        120.16        11.30 o                         
  -4   5   5        459.22        514.94        58.12 o                         
  -3   5   5         79.72         61.71        19.23 o                         
  -2   5   5       1582.14       1863.24       104.90 o                         
  -1   5   5        176.38        169.45        27.66 o                         
   0   5   5       1535.75       1708.50        89.45 o                         
   1   5   5        178.42        137.61        22.52 o                         
   2   5   5       1584.10       1860.50        96.68 o                         
   3   5   5         78.25         90.33        21.42 o                         
   4   5   5        459.48        564.42        49.69 o                         
   5   5   5        121.51        115.33        13.93 o                         
   6   5   5         58.22         57.70         6.58 o                         
   7   5   5        417.14        425.29        27.10 o                         
   8   5   5        841.41        902.42        42.73 o                         
  -9   6   5        289.75        329.68        19.35 o                         
  -8   6   5        171.14        169.17        16.74 o                         
  -7   6   5         48.56         62.58        12.37 o                         
  -6   6   5        656.98        661.37        26.56 o                         
  -5   6   5         45.63         45.86         6.71 o                         
  -4   6   5         14.06         17.20         5.09 o                         
  -3   6   5        612.87        648.37        29.32 o                         
  -2   6   5       1095.65       1274.00        89.19 o                         
  -1   6   5        496.78        510.05        51.08 o                         
   0   6   5         79.65        118.71        24.47 o                         
   1   6   5        498.84        583.38        52.07 o                         
   3   6   5        612.83        737.78        62.18 o                         
   4   6   5         14.19          4.41        11.23 o                         
   5   6   5         45.41         48.23         8.96 o                         
   6   6   5        655.03        644.95        44.91 o                         
   7   6   5         49.35         55.76         7.14 o                         
  -8   7   5         91.84         90.71        10.67 o                         
  -7   7   5         17.89         18.14         4.61 o                         
  -6   7   5         71.36         72.77        14.73 o                         
  -5   7   5        158.89        151.38        14.42 o                         
  -4   7   5        150.20        169.99        16.34 o                         
  -3   7   5        103.09         93.09        12.36 o                         
  -2   7   5        812.50        880.83        35.30 o                         
  -1   7   5        159.16        153.74        12.32 o                         
   0   7   5        109.28        101.86         9.59 o                         
   1   7   5        160.28        157.59        11.37 o                         
   2   7   5        808.97        853.45        34.53 o                         
   3   7   5        105.15         85.29         9.25 o                         
   6   7   5         71.71         71.40         7.21 o                         
   7   7   5         18.08         18.41         6.20 o                         
  -7   8   5         76.74         66.84         8.31 o                         
  -6   8   5        175.93        168.28        14.83 o                         
  -5   8   5        113.54        103.23        13.05 o                         
  -4   8   5        262.30        255.05        18.89 o                         
  -3   8   5        373.03        427.34        29.89 o                         
  -2   8   5         65.81         56.63         8.90 o                         
  -1   8   5        458.10        457.68        29.85 o                         
   0   8   5         80.99         75.07         9.20 o                         
   1   8   5        455.28        467.30        18.87 o                         
   2   8   5         65.01         53.45         7.80 o                         
   3   8   5        372.30        366.92        20.79 o                         
   6   8   5        174.21        167.81        13.62 o                         
   7   8   5         78.45         63.11         8.41 o                         
   8   8   5         29.97         29.97         6.62 o                         
  -7   9   5          1.35          6.73         3.32 o                         
  -6   9   5        335.42        303.47        19.06 o                         
  -5   9   5          9.85         14.77         5.99 o                         
  -4   9   5        528.17        517.95        30.00 o                         
  -3   9   5        323.91        264.18        40.98 o                         
  -2   9   5        756.04        772.26        34.82 o                         
  -1   9   5        476.42        447.93        25.65 o                         
   0   9   5        637.49        625.49        22.38 o                         
   1   9   5        469.58        450.87        18.71 o                         
   2   9   5        757.09        727.76        33.85 o                         
   3   9   5        327.81        291.79        17.03 o                         
   5   9   5          9.33          7.78         5.02 o                         
   6   9   5        335.83        282.60        13.23 o                         
   7   9   5          1.45          0.84         2.80 o                         
   8   9   5         22.51         16.19         3.90 o                         
  -6  10   5        137.26        136.08        10.77 o                         
  -5  10   5        107.24         81.38         9.89 o                         
  -4  10   5         25.84         21.13         7.01 o                         
  -3  10   5        495.54        542.40        30.29 o                         
  -2  10   5       2013.55       2140.27        77.95 o                         
  -1  10   5       1688.67       1732.48        65.62 o                         
   0  10   5       1033.86       1014.78        30.50 o                         
   1  10   5       1682.07       1722.28        45.44 o                         
   2  10   5       2012.38       2128.12        54.32 o                         
   3  10   5        495.81        479.74        30.14 o                         
   4  10   5         25.06         20.92         8.23 o                         
   5  10   5        106.12         80.25         6.93 o                         
   6  10   5        137.65        120.73         7.45 o                         
   7  10   5          5.11          4.52         3.49 o                         
  -6  11   5         32.86         35.02         4.61 o                         
  -5  11   5         37.80         33.86         5.68 o                         
  -4  11   5         48.40         48.54         7.78 o                         
  -3  11   5        124.80        117.56        12.18 o                         
  -2  11   5         52.69         60.93         9.60 o                         
  -1  11   5        388.84        400.98        24.30 o                         
   0  11   5        140.29        146.87        13.94 o                         
   1  11   5        394.62        382.85        28.96 o                         
   2  11   5         53.51         48.15         5.71 o                         
   3  11   5        123.96        103.50        12.30 o                         
   4  11   5         47.05         50.60         8.48 o                         
   5  11   5         38.57         29.27         3.89 o                         
   6  11   5         32.07         25.95         4.80 o                         
  -5  12   5          5.37          8.21         2.78 o                         
  -4  12   5         15.04         12.59         3.65 o                         
  -3  12   5         16.15         13.59         4.75 o                         
  -2  12   5         52.94         57.30         8.19 o                         
  -1  12   5        302.07        302.78        18.71 o                         
   0  12   5        115.53        132.49        11.86 o                         
   1  12   5        302.24        291.30        12.11 o                         
   2  12   5         53.68         43.52         6.61 o                         
   3  12   5         16.31         14.15         4.80 o                         
   4  12   5         15.06         11.35         4.08 o                         
   5  12   5          5.07          5.34         2.79 o                         
  -3  13   5        188.54        201.21        11.30 o                         
  -2  13   5         15.50         18.34         4.13 o                         
  -1  13   5         52.75         60.25         6.75 o                         
   0  13   5        139.81        125.96         9.62 o                         
   0   0   6      14076.62      11933.57       328.81 o                         
   1   0   6       1363.83       1220.04        29.50 o                         
   2   0   6      19137.00      17316.89       480.33 o                         
   3   0   6         27.38         31.10         8.38 o                         
   4   0   6         11.29         15.48         5.24 o                         
   5   0   6         17.47         -5.44         9.98 o                         
   6   0   6        298.48        268.19        14.79 o                         
   7   0   6         98.86         81.62         8.67 o                         
   8   0   6         69.71         73.43         8.59 o                         
   9   0   6          2.20          3.13         5.46 o                         
  10   0   6         82.43         76.90         8.81 o                         
 -10   1   6         92.11         95.41        10.03 o                         
  -9   1   6          2.74          7.70         7.90 o                         
  -8   1   6         56.08         42.38         7.20 o                         
  -7   1   6        143.05        130.17        13.18 o                         
  -6   1   6        173.49        157.31        10.36 o                         
  -5   1   6         57.36         42.12         8.44 o                         
  -4   1   6       2204.59       2209.80        63.33 o                         
  -3   1   6        115.22        167.50        24.53 o                         
  -2   1   6        145.49        138.58        10.90 o                         
  -1   1   6       4334.72       3797.69       120.26 o                         
   0   1   6       3779.30       3460.56       107.66 o                         
   1   1   6       4287.04       3705.32       133.30 o                         
   2   1   6        146.22        123.02         5.35 o                         
   5   1   6         57.11         58.55        15.12 o                         
   6   1   6        175.34        159.04         8.52 o                         
   7   1   6        143.53        126.18        10.46 o                         
   8   1   6         55.70         54.56         7.25 o                         
   9   1   6          2.95         -0.97         6.06 o                         
 -10   2   6          3.55          4.00         4.07 o                         
  -9   2   6        168.09        174.27        17.05 o                         
  -8   2   6         13.49         27.71         9.84 o                         
  -7   2   6        441.73        438.93        19.76 o                         
  -6   2   6         13.35         12.75         3.58 o                         
  -5   2   6         11.66          5.27         4.85 o                         
  -4   2   6        756.50        773.96        33.69 o                         
  -3   2   6        108.64        107.05        18.69 o                         
  -2   2   6        346.93        355.88        29.40 o                         
  -1   2   6       2495.88       2392.37        91.04 o                         
   0   2   6       1992.60       1922.16        74.47 o                         
   1   2   6       2506.11       2380.24        85.54 o                         
   6   2   6         13.65         11.56         2.96 o                         
   7   2   6        443.85        418.18        23.20 o                         
   8   2   6         14.48         18.90         5.09 o                         
 -10   3   6         38.98         38.61         6.74 o                         
  -9   3   6          7.57          7.87         7.05 o                         
  -8   3   6        114.01        122.90        15.79 o                         
  -7   3   6        148.67        134.16        17.14 o                         
  -6   3   6        154.82        143.02        12.09 o                         
  -5   3   6         72.65         66.72         7.73 o                         
  -4   3   6        325.60        346.36        23.85 o                         
  -3   3   6        922.90        887.14        60.71 o                         
  -2   3   6       2344.45       2401.70       105.34 o                         
  -1   3   6        212.32        187.05        23.34 o                         
   0   3   6       1443.52       1365.69        67.94 o                         
   1   3   6        212.24        223.85        22.34 o                         
   2   3   6       2356.61       2133.24        79.47 o                         
   5   3   6         69.66         70.80         7.78 o                         
   6   3   6        156.94        128.31         9.30 o                         
   7   3   6        150.70        119.55         9.84 o                         
   8   3   6        112.01        110.14        14.70 o                         
 -10   4   6         14.25         29.27         5.74 o                         
  -9   4   6        482.35        511.98        29.01 o                         
  -8   4   6        199.15        209.31        20.42 o                         
  -7   4   6       1295.34       1311.97        59.98 o                         
  -6   4   6        378.20        331.76        19.16 o                         
  -5   4   6        350.64        380.74        19.57 o                         
  -4   4   6        802.26        949.86        74.18 o                         
  -3   4   6       1538.61       1775.72        99.73 o                         
  -2   4   6        685.06        843.67        61.94 o                         
  -1   4   6       1518.83       1824.89        92.62 o                         
   0   4   6       4946.56       5632.88       199.18 o                         
   1   4   6       1516.53       1532.49        74.54 o                         
   2   4   6        691.33        792.29        46.82 o                         
   5   4   6        348.83        335.79        14.37 o                         
   6   4   6        382.99        346.04        15.84 o                         
   7   4   6       1287.05       1264.90        37.39 o                         
   8   4   6        196.28        185.77        17.91 o                         
  -9   5   6         90.92        106.48        12.01 o                         
  -8   5   6        318.25        374.99        26.51 o                         
  -7   5   6       1111.24       1180.18        55.44 o                         
  -6   5   6       1043.01       1052.30        37.35 o                         
  -5   5   6        120.48        118.74        11.72 o                         
  -4   5   6        192.60        155.51        26.51 o                         
  -3   5   6       1338.67       1684.17       105.93 o                         
  -2   5   6         10.01         34.01        17.14 o                         
  -1   5   6       3258.32       3905.13       165.34 o                         
   0   5   6       9612.62      11279.18       362.10 o                         
   1   5   6       3253.24       3668.88       146.23 o                         
   5   5   6        120.86        101.00        13.14 o                         
   6   5   6       1041.00       1018.90        31.14 o                         
   7   5   6       1114.83       1158.07        34.91 o                         
   8   5   6        317.06        370.55        25.37 o                         
  -9   6   6         82.95         84.34         9.52 o                         
  -8   6   6        108.16        106.75        13.44 o                         
  -7   6   6        304.86        297.58        24.30 o                         
  -6   6   6         83.68         82.61         8.28 o                         
  -5   6   6        116.40        117.46         9.69 o                         
  -4   6   6        201.15        214.30        12.46 o                         
  -3   6   6        173.67        205.72        15.04 o                         
  -2   6   6        261.02        249.54        39.88 o                         
  -1   6   6        315.46        352.31        43.41 o                         
   0   6   6        438.09        374.82        42.61 o                         
   1   6   6        313.47        338.05        39.78 o                         
   3   6   6        172.76        192.25        13.01 o                         
   5   6   6        116.48         97.70        12.07 o                         
   6   6   6         83.87         80.22         7.97 o                         
   7   6   6        304.55        306.45        15.06 o                         
  -8   7   6          6.76         14.76         5.49 o                         
  -7   7   6         55.87         74.32        11.81 o                         
  -6   7   6        142.30        157.46        11.14 o                         
  -5   7   6         16.77         19.95         4.78 o                         
  -4   7   6          5.28          6.60         5.15 o                         
  -3   7   6        145.09        157.16        13.99 o                         
  -2   7   6        233.08        233.57        30.07 o                         
  -1   7   6        362.28        343.15        19.22 o                         
   0   7   6          0.02          2.71         8.03 o                         
   1   7   6        369.28        335.45        17.35 o                         
   2   7   6        232.99        243.61        15.62 o                         
   3   7   6        145.78        134.51        11.53 o                         
   6   7   6        141.77        132.16        12.34 o                         
   7   7   6         56.30         55.75         8.51 o                         
  -6   8   6        148.21        142.94        13.34 o                         
  -5   8   6        208.60        227.39        18.38 o                         
  -4   8   6        831.39        843.04        63.80 o                         
  -3   8   6         89.75        101.53        11.84 o                         
  -2   8   6       1812.86       1946.85        62.65 o                         
  -1   8   6        217.67        222.26        16.07 o                         
   0   8   6         69.71         61.84         8.33 o                         
   1   8   6        216.93        213.76        12.06 o                         
   2   8   6       1818.21       1885.21        65.24 o                         
   3   8   6         87.71         85.46         9.60 o                         
   6   8   6        149.06        143.12        12.40 o                         
   7   8   6         21.27         15.67         5.58 o                         
   8   8   6         34.94         28.75         6.13 o                         
  -6   9   6        236.74        207.89        14.81 o                         
  -5   9   6        560.84        552.07        29.11 o                         
  -4   9   6        703.44        703.78        35.62 o                         
  -3   9   6        400.75        403.01        25.88 o                         
  -2   9   6        250.64        287.56        19.64 o                         
  -1   9   6       1584.43       1619.95        61.58 o                         
   0   9   6       3630.93       3639.04       212.42 o                         
   1   9   6       1585.01       1527.24        66.59 o                         
   2   9   6        252.30        288.19        14.59 o                         
   3   9   6        402.99        406.06        17.73 o                         
   6   9   6        235.74        207.88        11.23 o                         
   7   9   6         38.67         37.07         4.53 o                         
   8   9   6         38.28         35.40         5.48 o                         
  -6  10   6         44.73         41.29         5.85 o                         
  -5  10   6        149.88        130.81        12.03 o                         
  -4  10   6          9.37         13.00         5.80 o                         
  -3  10   6       1043.70       1088.02        46.98 o                         
  -2  10   6        651.38        680.37        34.92 o                         
  -1  10   6        469.46        482.98        28.00 o                         
   0  10   6        180.60        161.54        15.25 o                         
   1  10   6        469.80        476.49        21.27 o                         
   2  10   6        648.42        689.07        24.04 o                         
   3  10   6       1050.79       1084.73        49.41 o                         
   4  10   6          9.32          4.53         5.92 o                         
   5  10   6        149.15        126.49         8.54 o                         
   6  10   6         44.39         39.24         4.79 o                         
   7  10   6         64.64         51.72         6.60 o                         
  -5  11   6         78.60         63.73         7.36 o                         
  -4  11   6        306.54        329.79        19.16 o                         
  -3  11   6          2.76          5.35         5.47 o                         
  -2  11   6        105.74        108.91        12.07 o                         
  -1  11   6        129.06        139.71        13.66 o                         
   0  11   6        152.52        164.46        14.48 o                         
   1  11   6        127.31        139.18         9.10 o                         
   2  11   6        104.62        114.85        10.48 o                         
   3  11   6          2.50         -3.42         4.48 o                         
   4  11   6        307.39        270.97        18.85 o                         
   5  11   6         78.97         57.96         4.98 o                         
   6  11   6         66.38         61.33         7.01 o                         
  -5  12   6         62.28         55.60         5.07 o                         
  -4  12   6          8.96          9.46         3.30 o                         
  -3  12   6         19.25         15.88         4.60 o                         
  -2  12   6        135.99        141.20        11.94 o                         
  -1  12   6        169.55        192.45        14.42 o                         
   0  12   6         80.78         83.32         9.43 o                         
   1  12   6        171.82        188.77        13.69 o                         
   2  12   6        136.26        114.76        10.00 o                         
   3  12   6         18.74         11.46         4.17 o                         
   4  12   6          8.96          6.48         2.78 o                         
   5  12   6         60.88         54.81         5.69 o                         
  -3  13   6         24.11         31.95         4.33 o                         
  -2  13   6          6.66          8.51         3.26 o                         
  -1  13   6         74.84         82.09         7.79 o                         
   0  13   6        137.02        152.26        10.71 o                         
   1   0   7       3882.82       3157.03        68.02 o                         
   2   0   7       4771.47       4502.27       139.51 o                         
   3   0   7       6411.51       6728.16       204.54 o                         
   4   0   7          3.75         11.33         6.05 o                         
   5   0   7         14.77          9.54         8.45 o                         
   6   0   7        322.81        298.03        14.44 o                         
   7   0   7         28.91         21.51         5.14 o                         
   8   0   7        496.73        501.01        21.58 o                         
   9   0   7        115.18        158.31        15.61 o                         
  10   0   7        238.49        220.45        14.48 o                         
 -10   1   7         27.10         28.66         6.30 o                         
  -9   1   7        105.38        112.28        13.66 o                         
  -8   1   7        125.24        132.15        16.22 o                         
  -7   1   7        775.40        714.20        26.66 o                         
  -6   1   7        189.88        191.63        11.63 o                         
  -5   1   7        236.59        255.04        20.14 o                         
  -4   1   7        114.57        146.41        13.45 o                         
  -3   1   7         62.52         70.95        10.84 o                         
  -2   1   7       1966.67       1723.93        47.36 o                         
  -1   1   7       2213.06       2064.56        74.78 o                         
   0   1   7         51.53         77.25        10.29 o                         
   1   1   7       2208.63       2022.30        74.54 o                         
   2   1   7       1966.73       1484.61       109.93 o                         
   5   1   7        241.58        248.51        29.95 o                         
   6   1   7        193.43        181.24         8.79 o                         
   7   1   7        773.91        710.55        26.87 o                         
   8   1   7        127.00        129.93        10.59 o                         
   9   1   7        105.41        143.67        13.85 o                         
 -10   2   7         23.69         18.22         5.02 o                         
  -9   2   7          6.51          6.11         6.03 o                         
  -8   2   7         31.96         41.15        10.58 o                         
  -7   2   7        178.87        170.15        18.95 o                         
  -6   2   7          3.69          8.68         3.74 o                         
  -5   2   7        309.48        285.37        15.39 o                         
  -4   2   7        182.66        204.03        16.74 o                         
  -3   2   7        101.18         83.30        10.35 o                         
  -2   2   7       1540.11       1422.30        67.75 o                         
  -1   2   7       8584.43       8179.69       250.27 o                         
   0   2   7       3217.09       2941.43       105.02 o                         
   1   2   7       8575.34       8343.44       248.33 o                         
   5   2   7        304.21        284.77        12.59 o                         
   6   2   7          4.19          6.38         3.93 o                         
   7   2   7        179.80        173.96        12.16 o                         
   8   2   7         30.88         37.61         6.21 o                         
 -10   3   7         20.28         23.82         5.81 o                         
  -9   3   7         23.05         25.16         8.47 o                         
  -8   3   7         16.18         21.23         9.77 o                         
  -7   3   7         14.34         18.42         8.11 o                         
  -6   3   7        108.79         96.43        13.00 o                         
  -5   3   7         98.22         99.54         9.52 o                         
  -4   3   7         49.59         49.47        10.03 o                         
  -3   3   7       1093.56       1152.74        71.82 o                         
  -2   3   7        372.87        405.47        37.28 o                         
  -1   3   7         99.74         92.85        18.06 o                         
   0   3   7        346.85        405.49        33.57 o                         
   1   3   7         98.05         88.02        14.69 o                         
   2   3   7        374.52        366.63        25.33 o                         
   5   3   7         98.22         90.90         7.17 o                         
   6   3   7        108.66         95.04         8.17 o                         
   7   3   7         13.94          8.66         4.62 o                         
   8   3   7         16.10         29.93        10.13 o                         
 -10   4   7         40.65         63.54         7.44 o                         
  -9   4   7         58.28         93.41        12.63 o                         
  -8   4   7         99.51        126.47        16.24 o                         
  -7   4   7        332.43        364.88        28.68 o                         
  -6   4   7        371.36        344.82        20.08 o                         
  -5   4   7         50.19         62.15         8.83 o                         
  -4   4   7        150.01        168.29        30.62 o                         
  -3   4   7        283.57        316.35        39.26 o                         
  -2   4   7       2227.57       2580.82       122.59 o                         
  -1   4   7       1229.87       1412.35        80.42 o                         
   0   4   7       2116.87       2162.74       101.01 o                         
   1   4   7       1231.10       1247.98        65.56 o                         
   2   4   7       2251.51       2635.58       103.29 o                         
   5   4   7         49.46         56.80         6.06 o                         
   6   4   7        373.86        331.11        15.57 o                         
   7   4   7        334.35        322.23        17.60 o                         
   8   4   7         98.13        101.80        14.30 o                         
  -9   5   7         29.54         43.60         8.18 o                         
  -8   5   7         25.23         44.81        11.25 o                         
  -7   5   7         42.33         27.16        10.57 o                         
  -6   5   7         73.02         71.82        10.25 o                         
  -5   5   7         39.76         32.42         7.22 o                         
  -4   5   7        652.90        665.70        31.82 o                         
  -3   5   7         52.69         66.60        22.10 o                         
  -2   5   7        172.11        231.65        36.91 o                         
  -1   5   7       1656.76       2057.07       109.90 o                         
   0   5   7         51.76         75.34        19.14 o                         
   1   5   7       1653.63       1905.08        93.97 o                         
   2   5   7        173.17        224.63        26.79 o                         
   4   5   7        656.07        647.25        31.75 o                         
   5   5   7         39.80         31.41         8.54 o                         
   6   5   7         71.49         52.97        12.22 o                         
   7   5   7         41.90         41.98         9.38 o                         
  -9   6   7          1.80          2.97         4.08 o                         
  -8   6   7         62.87         62.71        10.39 o                         
  -7   6   7        213.72        198.90        20.45 o                         
  -6   6   7        204.08        206.99        20.78 o                         
  -5   6   7         51.04         49.71         6.90 o                         
  -4   6   7        416.50        403.61        17.45 o                         
  -3   6   7         58.09         65.46         9.46 o                         
  -2   6   7       1060.45       1215.16        90.76 o                         
  -1   6   7        645.73        728.13        64.45 o                         
   0   6   7       2320.57       2599.35       128.84 o                         
   1   6   7        646.21        618.88        53.50 o                         
   3   6   7         58.03         75.07         8.33 o                         
   5   6   7         51.70         51.99         9.23 o                         
   6   6   7        207.25        207.74        12.06 o                         
   7   6   7        214.69        198.71        15.99 o                         
  -8   7   7         71.62         78.58         9.62 o                         
  -7   7   7          7.08         21.77         7.32 o                         
  -6   7   7        196.26        191.46        12.23 o                         
  -5   7   7         18.01          8.88         4.26 o                         
  -4   7   7        356.47        337.60        21.01 o                         
  -3   7   7       1129.06       1133.95        43.02 o                         
  -2   7   7        832.68        828.32        33.72 o                         
  -1   7   7        273.23        245.71        16.02 o                         
   0   7   7         35.38         40.96         9.80 o                         
   1   7   7        275.29        248.79        23.36 o                         
   2   7   7        833.61        809.13        33.63 o                         
   3   7   7       1128.06       1142.24        43.34 o                         
   6   7   7        196.72        172.51        14.19 o                         
   7   7   7          6.83         10.72         5.53 o                         
  -6   8   7          2.51          4.63         4.43 o                         
  -5   8   7        301.80        333.41        22.02 o                         
  -4   8   7        396.85        376.26        46.01 o                         
  -3   8   7       1044.34       1053.14        41.64 o                         
  -2   8   7        266.48        264.86        18.15 o                         
  -1   8   7        163.03        180.57        23.22 o                         
   0   8   7        307.95        309.58        34.31 o                         
   1   8   7        161.92        176.34        10.83 o                         
   2   8   7        263.49        255.25        17.29 o                         
   3   8   7       1046.60       1057.37        42.03 o                         
   6   8   7          2.19         -3.46         5.67 o                         
   7   8   7         25.39         18.56         5.51 o                         
   8   8   7         14.54          9.72         4.94 o                         
  -6   9   7        162.34        156.38        12.35 o                         
  -5   9   7        175.04        140.50        13.26 o                         
  -4   9   7        220.71        236.40        18.71 o                         
  -3   9   7        149.23        170.85        16.23 o                         
  -2   9   7         66.08         55.50         9.64 o                         
  -1   9   7        254.70        323.12        20.27 o                         
   0   9   7         74.45         83.27        10.06 o                         
   1   9   7        254.46        286.12        14.38 o                         
   2   9   7         67.47         41.57         6.05 o                         
   3   9   7        147.51        160.67        13.79 o                         
   5   9   7        172.66        148.84        12.43 o                         
   6   9   7        162.45        142.45        11.83 o                         
   7   9   7          5.76          8.07         2.88 o                         
  -6  10   7         18.12         18.61         4.34 o                         
  -5  10   7         59.60         68.00         8.52 o                         
  -4  10   7        104.06         95.40        10.97 o                         
  -3  10   7        175.27        168.56        15.63 o                         
  -2  10   7         92.54        100.22        12.35 o                         
  -1  10   7        693.93        721.40        35.42 o                         
   0  10   7        685.06        642.43        32.56 o                         
   1  10   7        694.07        699.92        31.74 o                         
   2  10   7         94.43         99.21         8.49 o                         
   3  10   7        177.09        161.91        16.77 o                         
   4  10   7        103.97         98.06        13.06 o                         
   5  10   7         61.78         57.65         6.08 o                         
   6  10   7         18.84         12.00         3.05 o                         
   7  10   7          0.79          2.53         2.97 o                         
  -5  11   7         63.05         58.81         6.72 o                         
  -4  11   7        309.10        314.44        18.41 o                         
  -3  11   7          5.76          9.26         4.80 o                         
  -2  11   7         39.53         42.05         8.11 o                         
  -1  11   7         63.43         60.44         9.31 o                         
   0  11   7         30.18         36.74         7.55 o                         
   1  11   7         63.30         68.23         6.43 o                         
   2  11   7         39.27         42.47         5.32 o                         
   3  11   7          4.99          4.61         4.54 o                         
   4  11   7        305.96        248.45        17.52 o                         
   5  11   7         63.76         51.93         4.81 o                         
   6  11   7          2.00         -2.35         3.00 o                         
  -4  12   7         59.01         58.44         6.25 o                         
  -3  12   7         93.85         95.65         9.07 o                         
  -2  12   7         78.12         82.34         8.89 o                         
  -1  12   7         82.06         95.11        10.27 o                         
   0  12   7         23.12         20.54         5.42 o                         
   1  12   7         80.11         95.85         9.69 o                         
   2  12   7         80.06         71.71         7.50 o                         
   3  12   7         94.28         97.90        16.92 o                         
   4  12   7         60.09         53.89         4.23 o                         
  -3  13   7         38.27         37.22         4.41 o                         
  -2  13   7        122.48        123.60         8.92 o                         
  -1  13   7         36.42         39.25         5.41 o                         
   0  13   7          8.27          2.69         2.76 o                         
   2  13   7        122.63        133.48         8.15 o                         
   0   0   8        552.71        605.68        28.12 o                         
   1   0   8       1648.29       1421.53        36.11 o                         
   2   0   8         42.17         56.80         9.26 o                         
   3   0   8       5099.97       5162.16       164.19 o                         
   4   0   8       5161.00       4869.61       117.30 o                         
   5   0   8          2.17          6.34         3.67 o                         
   6   0   8         31.46         35.58         5.47 o                         
   7   0   8          0.03         -3.09         4.14 o                         
   8   0   8          8.24          6.27         7.67 o                         
   9   0   8        157.62        146.18        14.56 o                         
  10   0   8         27.79         21.50         5.09 o                         
 -10   1   8        163.07        149.69        11.96 o                         
  -9   1   8        142.91        139.40        14.64 o                         
  -8   1   8        406.05        432.98        29.73 o                         
  -7   1   8         85.55         78.23        13.16 o                         
  -6   1   8        231.33        225.87        12.69 o                         
  -5   1   8        134.83        128.43        23.50 o                         
  -4   1   8       3121.33       3166.70       127.30 o                         
  -3   1   8        629.83        567.26        36.00 o                         
  -2   1   8          0.10          4.46         4.33 o                         
  -1   1   8       6666.46       5685.06       122.28 o                         
   0   1   8        162.64        143.15         9.26 o                         
   1   1   8       6648.10       5746.10        98.04 o                         
   2   1   8          0.11          3.74         1.66 o                         
   5   1   8        135.31        122.97         7.55 o                         
   6   1   8        230.88        217.16         9.74 o                         
   7   1   8         86.87         86.66         8.86 o                         
   8   1   8        404.46        413.16        26.79 o                         
   9   1   8        142.17        148.40        13.69 o                         
 -10   2   8          9.05         10.20         4.70 o                         
  -9   2   8         14.82         17.44         7.15 o                         
  -8   2   8         55.81         60.35        12.69 o                         
  -7   2   8        184.66        148.13        17.63 o                         
  -6   2   8        136.96        137.84        11.88 o                         
  -5   2   8        137.61        129.61        16.65 o                         
  -4   2   8         29.88         25.69         7.45 o                         
  -3   2   8         77.85         67.42         9.67 o                         
  -2   2   8        133.57        119.24        18.99 o                         
  -1   2   8         76.62        106.48        16.15 o                         
   0   2   8       2833.86       3116.46       111.78 o                         
   1   2   8         76.95        116.98        15.22 o                         
   2   2   8        129.35        117.34        10.03 o                         
   5   2   8        137.85        122.95         8.06 o                         
   6   2   8        135.55        132.05         7.50 o                         
   7   2   8        187.83        186.63        12.46 o                         
   8   2   8         56.24         45.95         8.43 o                         
 -10   3   8         33.21         40.74         6.48 o                         
  -9   3   8        136.57        127.18        14.14 o                         
  -8   3   8        506.52        461.78        31.02 o                         
  -7   3   8         70.05         72.37        13.13 o                         
  -6   3   8        255.70        248.87        17.49 o                         
  -5   3   8        509.32        464.10        21.25 o                         
  -4   3   8        343.24        323.10        23.92 o                         
  -3   3   8         14.54          5.58         9.51 o                         
  -2   3   8        200.25        193.36        26.96 o                         
  -1   3   8         66.41         48.46        14.22 o                         
   0   3   8       2639.01       2952.14       116.81 o                         
   1   3   8         67.69         74.39        14.02 o                         
   2   3   8        199.68        170.88        16.98 o                         
   5   3   8        506.72        483.08        22.38 o                         
   6   3   8        255.04        237.29        12.95 o                         
   7   3   8         69.65         65.05         7.66 o                         
 -10   4   8         43.48         52.32         6.63 o                         
  -9   4   8        238.90        261.01        19.33 o                         
  -8   4   8        237.04        237.61        21.24 o                         
  -7   4   8       1211.58       1143.66        54.94 o                         
  -6   4   8        104.80        108.32        11.71 o                         
  -5   4   8        257.10        247.00        16.27 o                         
  -4   4   8        604.92        596.07        36.29 o                         
  -3   4   8        226.74        261.45        38.33 o                         
  -2   4   8       1652.08       1880.58       101.71 o                         
  -1   4   8        998.02       1158.50        72.99 o                         
   0   4   8       3135.43       3820.03       152.01 o                         
   1   4   8        996.91       1000.57        58.28 o                         
   2   4   8       1656.42       1804.13        78.91 o                         
   5   4   8        252.80        232.92        11.89 o                         
   6   4   8        102.71         97.38         8.38 o                         
   7   4   8       1215.99       1150.03        34.95 o                         
  -9   5   8         33.32         34.88         7.22 o                         
  -8   5   8        369.95        363.63        25.59 o                         
  -7   5   8        112.32        101.48        15.37 o                         
  -6   5   8       2611.62       2633.72        69.23 o                         
  -5   5   8       1206.05       1163.58        39.84 o                         
  -4   5   8        198.57        203.27        16.85 o                         
  -3   5   8         34.50         35.51        17.30 o                         
  -2   5   8       1258.64       1502.94        97.35 o                         
  -1   5   8         46.95         79.98        22.10 o                         
   0   5   8       1764.99       2011.15       104.56 o                         
   1   5   8         44.22         48.13        15.21 o                         
   2   5   8       1247.83       1345.99        71.82 o                         
   4   5   8        201.27        165.11        14.71 o                         
   5   5   8       1205.32       1071.62        47.06 o                         
   6   5   8       2611.23       2454.58        59.86 o                         
   7   5   8        113.17        105.71        12.39 o                         
  -9   6   8         68.46         65.25         7.92 o                         
  -8   6   8        145.50        135.43        14.33 o                         
  -7   6   8       1440.27       1406.52        60.67 o                         
  -6   6   8        184.07        169.05        18.86 o                         
  -5   6   8         11.07         13.36         5.29 o                         
  -4   6   8        263.98        252.07        13.47 o                         
  -3   6   8        459.47        437.90        25.37 o                         
  -2   6   8        893.67        954.00        74.24 o                         
  -1   6   8       1776.60       2004.59       116.75 o                         
   0   6   8        385.21        378.85        43.56 o                         
   1   6   8       1771.94       1866.85       102.55 o                         
   2   6   8        897.29        902.43        35.20 o                         
   3   6   8        458.92        444.28        22.19 o                         
   6   6   8        182.93        161.22        14.21 o                         
   7   6   8       1444.57       1381.85        52.60 o                         
  -8   7   8         10.09          5.47         4.53 o                         
  -7   7   8          9.55         11.63         6.05 o                         
  -6   7   8        131.85        126.09        15.49 o                         
  -5   7   8         72.05         61.28         9.57 o                         
  -4   7   8        288.72        286.41        18.99 o                         
  -3   7   8        193.78        186.06        14.83 o                         
  -2   7   8         26.66         24.31         6.51 o                         
  -1   7   8        905.22        880.73        34.07 o                         
   0   7   8        183.68        185.53        13.21 o                         
   1   7   8        901.07        900.60        58.00 o                         
   2   7   8         26.84         26.70         5.77 o                         
   3   7   8        191.84        191.56        14.29 o                         
   6   7   8        133.33        124.35        12.30 o                         
   7   7   8          9.22         17.85         6.03 o                         
  -6   8   8         57.51         55.17         7.95 o                         
  -5   8   8         38.52         49.77         8.91 o                         
  -4   8   8        244.12        267.08        20.03 o                         
  -3   8   8         38.46         46.94         8.45 o                         
  -2   8   8        516.06        541.68        26.99 o                         
  -1   8   8         53.82         45.32         7.88 o                         
   0   8   8         85.71         64.78        12.50 o                         
   1   8   8         53.79         54.60         5.99 o                         
   2   8   8        511.87        520.82        26.52 o                         
   3   8   8         38.45         32.95         6.86 o                         
   6   8   8         56.57         59.41         8.86 o                         
   7   8   8          7.93          7.71         4.91 o                         
   8   8   8         24.87         22.43         5.58 o                         
  -6   9   8        301.66        325.36        17.65 o                         
  -5   9   8         92.71        101.72        11.19 o                         
  -4   9   8       1013.87        931.07        41.17 o                         
  -3   9   8        849.11        824.00        38.96 o                         
  -2   9   8        595.55        590.15        28.91 o                         
  -1   9   8       1124.35       1146.49        43.19 o                         
   0   9   8       1616.01       1585.65        53.27 o                         
   1   9   8       1121.79       1085.01        32.58 o                         
   2   9   8        595.98        541.03        27.14 o                         
   5   9   8         92.23        100.82        10.47 o                         
   6   9   8        306.31        277.23        16.68 o                         
   7   9   8         46.92         36.51         4.41 o                         
  -6  10   8        109.98        109.95         8.30 o                         
  -5  10   8        525.76        554.89        25.57 o                         
  -4  10   8        122.84        138.34        12.69 o                         
  -3  10   8       1381.56       1259.61        50.58 o                         
  -2  10   8        386.00        367.99        23.55 o                         
  -1  10   8        609.19        600.77        31.51 o                         
   0  10   8        433.97        410.42        24.73 o                         
   1  10   8        605.46        578.17        21.03 o                         
   2  10   8        386.93        360.86        19.57 o                         
   3  10   8       1375.87       1135.39        50.37 o                         
   4  10   8        121.27        106.38        13.04 o                         
   5  10   8        528.65        509.69        46.06 o                         
   6  10   8        110.03         88.97         6.37 o                         
   7  10   8         47.70         50.77         6.23 o                         
  -5  11   8         58.91         61.86         6.36 o                         
  -4  11   8         22.01         22.34         5.30 o                         
  -3  11   8          0.72          2.57         4.14 o                         
  -2  11   8         87.38         83.06        10.34 o                         
  -1  11   8        202.28        214.48        16.79 o                         
   0  11   8          0.26          0.82         4.54 o                         
   1  11   8        199.93        218.76        16.20 o                         
   2  11   8         89.90         75.56         6.58 o                         
   3  11   8          0.66         -3.60         3.83 o                         
   4  11   8         22.12         10.87         4.69 o                         
   5  11   8         57.24         50.74         4.64 o                         
   6  11   8        114.57         92.44         7.82 o                         
  -4  12   8         28.80         30.70         4.62 o                         
  -3  12   8         32.68         37.93         5.88 o                         
  -2  12   8         57.32         69.97         8.04 o                         
  -1  12   8        128.13        136.19        11.88 o                         
   0  12   8         52.10         53.15         7.50 o                         
   1  12   8        126.76        142.20        11.65 o                         
   3  12   8         33.51         31.98         3.37 o                         
   4  12   8         29.50         23.65         3.02 o                         
  -2  13   8        124.53        153.58         9.72 o                         
  -1  13   8         71.89         80.14         7.37 o                         
   0  13   8         21.14         25.64         4.58 o                         
   2  13   8        122.84        138.64         8.12 o                         
   1   0   9        341.37        362.86        14.94 o                         
   2   0   9       2620.17       2430.39        87.08 o                         
   3   0   9        552.68        703.40        39.23 o                         
   4   0   9       9526.07       8856.33       196.08 o                         
   5   0   9       2996.00       3078.11       101.93 o                         
   6   0   9        151.69        164.16        10.91 o                         
   7   0   9        180.49        180.42        17.23 o                         
   8   0   9        384.05        399.75        27.61 o                         
   9   0   9          8.33          9.99         5.90 o                         
  10   0   9          0.03         -0.01         2.61 o                         
 -10   1   9         31.74         26.44         5.52 o                         
  -9   1   9         11.84          7.77         5.98 o                         
  -8   1   9        149.68        160.68        17.95 o                         
  -7   1   9         36.78         31.98         8.46 o                         
  -6   1   9        251.18        259.73        29.00 o                         
  -5   1   9        622.42        604.45        53.13 o                         
  -4   1   9       6806.93       6559.38       367.97 o                         
  -3   1   9        940.71        921.17        34.88 o                         
  -2   1   9       3334.85       2973.56        74.45 o                         
  -1   1   9        758.24        721.37        28.21 o                         
   0   1   9          9.28          2.84         2.98 o                         
   1   1   9        770.85        723.84        27.97 o                         
   2   1   9       3329.21       2741.79       138.09 o                         
   5   1   9        619.56        613.57        18.97 o                         
   6   1   9        252.64        225.75        16.59 o                         
   7   1   9         37.47         51.69         7.71 o                         
   8   1   9        151.46        135.04        14.93 o                         
   9   1   9         11.84         10.75         5.05 o                         
 -10   2   9         17.88         25.81         5.55 o                         
  -9   2   9         26.08         41.67         8.71 o                         
  -8   2   9         20.45         23.32         8.52 o                         
  -7   2   9         45.64         39.57        10.38 o                         
  -6   2   9        192.83        195.93        14.64 o                         
  -5   2   9         56.49         66.34        11.24 o                         
  -4   2   9        757.16        733.33        35.04 o                         
  -3   2   9       1642.79       1658.50        54.01 o                         
  -2   2   9       2265.62       2108.21        60.95 o                         
  -1   2   9        268.78        216.00        23.50 o                         
   0   2   9        738.37        757.92        43.71 o                         
   1   2   9        270.40        246.87        21.89 o                         
   5   2   9         57.92         60.95         8.46 o                         
   6   2   9        192.92        182.04         8.96 o                         
   7   2   9         44.13         38.90         6.69 o                         
   8   2   9         20.97         13.36         5.59 o                         
 -10   3   9         24.58         30.31         5.61 o                         
  -9   3   9         55.55         60.63         9.94 o                         
  -8   3   9        252.87        274.40        23.55 o                         
  -7   3   9         60.50         50.53        11.72 o                         
  -6   3   9       1082.81       1041.03        37.18 o                         
  -5   3   9        379.58        324.75        18.05 o                         
  -4   3   9       1518.36       1450.44        56.50 o                         
  -3   3   9        232.38        234.66        32.39 o                         
  -2   3   9        278.84        318.28        34.98 o                         
  -1   3   9        154.91        146.41        23.21 o                         
   0   3   9         30.49         42.24        13.40 o                         
   1   3   9        153.78        148.05        19.72 o                         
   5   3   9        380.44        331.39        14.41 o                         
   6   3   9       1082.94       1003.51        36.59 o                         
   7   3   9         60.56         46.66         7.20 o                         
 -10   4   9         35.09         41.70         5.74 o                         
  -9   4   9         41.29         49.71         9.23 o                         
  -8   4   9         14.40         13.55         9.03 o                         
  -7   4   9        184.11        190.12        20.63 o                         
  -6   4   9        108.81        114.80        12.09 o                         
  -5   4   9       1347.75       1323.97        42.13 o                         
  -4   4   9        880.43        919.08        46.97 o                         
  -3   4   9        258.62        247.00        36.52 o                         
  -2   4   9        959.01       1086.61        75.85 o                         
  -1   4   9        446.10        422.64        43.47 o                         
   0   4   9          8.25          9.29         9.90 o                         
   1   4   9        445.33        408.15        36.17 o                         
   2   4   9        954.26       1079.28        56.34 o                         
   4   4   9        879.40        849.61        38.40 o                         
   5   4   9       1349.15       1289.10        38.89 o                         
   6   4   9        108.52        115.31         9.38 o                         
   7   4   9        184.88        177.25        15.93 o                         
  -9   5   9         11.73         14.75         5.81 o                         
  -8   5   9        140.05        164.70        16.91 o                         
  -7   5   9        180.04        170.55        18.98 o                         
  -6   5   9        118.09        112.26        12.25 o                         
  -5   5   9       2698.66       2778.88        71.22 o                         
  -4   5   9       1197.70       1136.77        45.66 o                         
  -3   5   9       1486.84       1531.14       105.31 o                         
  -2   5   9        931.41       1155.36        85.37 o                         
  -1   5   9        101.95         84.31        23.42 o                         
   0   5   9        108.55        127.72        26.01 o                         
   1   5   9        100.80         67.22        17.75 o                         
   5   5   9       2704.34       2691.45        86.03 o                         
   6   5   9        118.48        144.67        13.33 o                         
   7   5   9        181.16        179.66        15.75 o                         
  -9   6   9         11.40         17.62         4.90 o                         
  -8   6   9          4.46          0.21         5.12 o                         
  -7   6   9        397.12        401.42        27.94 o                         
  -6   6   9         38.26         29.96         9.81 o                         
  -5   6   9       1351.24       1456.90        71.80 o                         
  -4   6   9        522.42        499.08        19.58 o                         
  -3   6   9        164.19        155.90        12.90 o                         
  -2   6   9        446.85        481.92        22.72 o                         
  -1   6   9         95.12         77.49        25.18 o                         
   0   6   9         92.15         83.61        21.33 o                         
   1   6   9         94.96         86.52         8.31 o                         
   2   6   9        447.66        490.63        23.28 o                         
   3   6   9        165.40        171.54        12.98 o                         
   6   6   9         37.80         39.74         7.70 o                         
   7   6   9        396.57        411.86        23.62 o                         
  -8   7   9         20.89         20.47         5.52 o                         
  -7   7   9          1.62         -1.13         5.26 o                         
  -6   7   9        341.00        282.88        22.53 o                         
  -5   7   9        128.68        140.84        10.27 o                         
  -4   7   9        235.20        248.42        21.08 o                         
  -3   7   9         18.58         13.64         5.18 o                         
  -2   7   9        697.52        622.44        33.68 o                         
  -1   7   9        240.18        242.56        15.93 o                         
   0   7   9        126.67         97.58        12.32 o                         
   1   7   9        240.73        261.28        28.93 o                         
   2   7   9        699.63        626.78        28.84 o                         
   3   7   9         18.44         22.80         5.76 o                         
   6   7   9        338.15        302.62        19.07 o                         
   7   7   9          1.74          0.39         5.02 o                         
  -5   8   9       1108.74       1116.80        44.97 o                         
  -4   8   9        201.00        201.90        16.48 o                         
  -3   8   9        864.10        915.76        53.50 o                         
  -2   8   9        337.59        328.42        20.13 o                         
  -1   8   9        438.71        452.60        23.44 o                         
   0   8   9         40.87         45.26         7.26 o                         
   1   8   9        441.02        442.33        25.04 o                         
   2   8   9        338.17        326.73        20.09 o                         
   6   8   9        394.47        387.91        21.49 o                         
   7   8   9          9.13          9.47         4.84 o                         
   8   8   9         12.37          6.61         4.30 o                         
  -6   9   9         57.68         77.77         7.70 o                         
  -5   9   9        149.25        153.37        12.62 o                         
  -4   9   9        556.55        529.57        28.33 o                         
  -3   9   9        467.60        513.89        28.40 o                         
  -2   9   9        278.71        286.61        20.44 o                         
  -1   9   9        329.55        362.95        28.10 o                         
   0   9   9         32.50         25.40         8.30 o                         
   1   9   9        329.40        350.04        21.76 o                         
   2   9   9        281.50        271.41        14.07 o                         
   4   9   9        557.41        589.24        25.01 o                         
   5   9   9        148.41        150.79        12.65 o                         
   6   9   9         58.06         47.46         7.38 o                         
   7   9   9         83.40         67.55         5.67 o                         
  -5  10   9        333.70        319.71        17.36 o                         
  -4  10   9        185.04        213.92        15.37 o                         
  -3  10   9        177.52        165.52        14.40 o                         
  -2  10   9        261.58        287.30        20.01 o                         
  -1  10   9         12.34          9.70         5.59 o                         
   0  10   9         50.56         68.02        10.09 o                         
   1  10   9         13.03          9.99         5.64 o                         
   2  10   9        263.77        281.34        15.43 o                         
   3  10   9        177.98        163.71        16.19 o                         
   4  10   9        183.52        164.78        15.79 o                         
   5  10   9        333.59        294.68        20.20 o                         
   6  10   9        101.38         88.70         6.29 o                         
   7  10   9          0.40          0.37         2.28 o                         
  -5  11   9        214.37        229.17        12.16 o                         
  -4  11   9        250.49        263.54        15.28 o                         
  -3  11   9          9.51          4.39         4.05 o                         
  -2  11   9        140.68        149.86        13.36 o                         
  -1  11   9         41.11         46.46         8.49 o                         
   0  11   9        306.67        328.28        20.51 o                         
   1  11   9         41.05         44.08         7.86 o                         
   2  11   9        140.76        145.32        12.32 o                         
   3  11   9          9.07          7.26         4.67 o                         
   4  11   9        251.78        200.96        14.64 o                         
   5  11   9        216.39        188.21        19.51 o                         
  -4  12   9          1.28          2.24         2.55 o                         
  -3  12   9         71.22         71.08         7.26 o                         
  -2  12   9          5.39          4.37         3.65 o                         
  -1  12   9         26.79         28.03         5.78 o                         
   0  12   9         91.68        105.77        10.29 o                         
   1  12   9         27.90         33.19         6.00 o                         
   3  12   9         71.27         28.27        25.03 o                         
   4  12   9          1.28         -1.33         1.44 o                         
  -2  13   9        100.78         93.98         7.13 o                         
  -1  13   9         12.28          9.41         3.27 o                         
   1  13   9         12.70          9.89         3.27 o                         
   0   0  10       1106.87       1211.06        48.65 o                         
   1   0  10        194.22        219.99        18.27 o                         
   2   0  10       2274.96       2243.93        83.47 o                         
   3   0  10       2221.61       2380.36        91.67 o                         
   4   0  10        872.99        859.12        37.24 o                         
   5   0  10        582.74        527.22        22.22 o                         
   6   0  10         37.21         30.69         7.41 o                         
   7   0  10          1.06         -4.32         6.36 o                         
   8   0  10        102.57        105.21        14.22 o                         
   9   0  10         14.90         20.37         6.20 o                         
  10   0  10         10.03          1.03         2.45 o                         
 -10   1  10        134.23        103.65         9.41 o                         
  -9   1  10         37.73         30.98         7.96 o                         
  -8   1  10        395.13        404.52        28.22 o                         
  -7   1  10        271.91        259.01        20.72 o                         
  -6   1  10        294.87        262.95        19.90 o                         
  -5   1  10        153.69        125.21        15.36 o                         
  -4   1  10       2248.70       2166.78        67.89 o                         
  -3   1  10       1496.74       1467.60        76.06 o                         
  -2   1  10        854.58        774.63        29.89 o                         
  -1   1  10       1270.24       1048.89        34.07 o                         
   0   1  10        258.46        252.38        13.43 o                         
   1   1  10       1272.68       1095.49        68.27 o                         
   5   1  10        154.14        140.85         8.51 o                         
   6   1  10        291.27        273.74        19.35 o                         
   7   1  10        272.79        259.62        21.68 o                         
   8   1  10        394.19        397.38        26.30 o                         
   9   1  10         38.00         18.84         5.50 o                         
 -10   2  10          8.03          7.76         3.77 o                         
  -9   2  10         25.51         20.50         6.72 o                         
  -8   2  10        116.01        119.52        15.59 o                         
  -7   2  10        141.07        148.48        17.88 o                         
  -6   2  10        200.49        187.54        19.12 o                         
  -5   2  10        244.49        238.33        21.91 o                         
  -4   2  10        345.04        339.66        23.53 o                         
  -3   2  10       1506.61       1423.60        53.94 o                         
  -2   2  10       1798.02       1727.54        54.21 o                         
  -1   2  10       1457.60       1349.94        67.88 o                         
   0   2  10       1808.28       1846.02        79.82 o                         
   1   2  10       1454.82       1460.39        65.22 o                         
   2   2  10       1799.21       2059.03        67.42 o                         
   5   2  10        244.87        239.03        12.09 o                         
   6   2  10        200.08        200.84        10.08 o                         
   7   2  10        140.96        163.45        16.34 o                         
   8   2  10        115.59        105.95        12.29 o                         
 -10   3  10         15.27         20.17         4.46 o                         
  -9   3  10         60.80         65.65        10.08 o                         
  -8   3  10         23.99         25.83         9.99 o                         
  -7   3  10        176.51        194.00        20.49 o                         
  -6   3  10         77.32         74.08        10.13 o                         
  -5   3  10        212.02        222.60        22.15 o                         
  -4   3  10        377.41        402.81        28.13 o                         
  -3   3  10        164.27        167.26        17.21 o                         
  -2   3  10        987.83        901.37        62.95 o                         
  -1   3  10       1701.17       1662.19        85.92 o                         
   0   3  10          0.14          1.11         8.22 o                         
   1   3  10       1711.59       1688.01        78.98 o                         
   5   3  10        209.01        196.06        11.03 o                         
   6   3  10         77.37         71.43         9.78 o                         
   7   3  10        175.17        161.47        15.20 o                         
  -9   4  10         22.94         21.72         6.65 o                         
  -8   4  10        138.13        152.83        17.03 o                         
  -7   4  10        448.92        477.94        32.80 o                         
  -6   4  10       1041.84       1056.84        38.75 o                         
  -5   4  10        668.32        645.68        35.97 o                         
  -4   4  10        204.00        197.69        21.18 o                         
  -3   4  10        796.04        890.58        72.57 o                         
  -2   4  10        971.33       1045.18        75.47 o                         
  -1   4  10       2359.22       2628.81       127.21 o                         
   0   4  10       7104.59       8189.97       282.07 o                         
   1   4  10       2364.35       2617.80       112.86 o                         
   5   4  10        663.11        626.51        28.24 o                         
   6   4  10       1040.80       1019.67        41.81 o                         
   7   4  10        448.91        449.52        25.83 o                         
  -9   5  10          1.88         -2.23         4.64 o                         
  -8   5  10          1.06          6.59         6.58 o                         
  -7   5  10        228.39        223.21        21.42 o                         
  -6   5  10        366.47        338.09        27.36 o                         
  -5   5  10        448.43        392.11        22.47 o                         
  -4   5  10         16.83         35.90        12.64 o                         
  -3   5  10        448.11        411.07        53.97 o                         
  -2   5  10        141.71         88.81        24.56 o                         
  -1   5  10        410.03        479.00        52.82 o                         
   0   5  10       3250.40       3624.62       158.85 o                         
   1   5  10        409.36        390.48        39.25 o                         
   5   5  10        447.39        421.68        22.39 o                         
   6   5  10        364.40        351.66        21.27 o                         
   7   5  10        226.02        237.20        18.19 o                         
  -9   6  10         23.49         23.30         4.82 o                         
  -8   6  10         79.05         68.34         9.97 o                         
  -7   6  10         44.78         33.25         9.42 o                         
  -6   6  10        128.81        117.22        15.79 o                         
  -5   6  10        279.84        262.73        20.96 o                         
  -4   6  10          9.93          6.68         3.80 o                         
  -3   6  10        707.02        719.42        30.54 o                         
  -2   6  10        535.59        554.07        24.84 o                         
  -1   6  10        180.59        162.76        11.87 o                         
   0   6  10        132.45        150.29        10.82 o                         
   1   6  10        179.30        149.88        10.84 o                         
   2   6  10        535.50        506.67        24.17 o                         
   6   6  10        128.83        121.89        12.50 o                         
   7   6  10         44.80         52.72         9.12 o                         
  -8   7  10         15.19         17.66         5.19 o                         
  -7   7  10         45.06         26.48         7.13 o                         
  -6   7  10          7.78         17.70         7.94 o                         
  -5   7  10          8.61          7.13         3.85 o                         
  -4   7  10        171.21        183.74        22.97 o                         
  -3   7  10        543.58        533.03        49.09 o                         
  -2   7  10          6.61          8.05        10.83 o                         
  -1   7  10         66.88         70.77         8.55 o                         
   0   7  10        420.58        414.99        25.06 o                         
   1   7  10         68.29         86.36         8.74 o                         
   2   7  10          7.24          9.04         4.11 o                         
   4   7  10        171.52        177.48        11.95 o                         
   6   7  10          8.33          8.31         5.64 o                         
   7   7  10         44.17         35.46         7.69 o                         
  -5   8  10          2.08          2.43         3.94 o                         
  -4   8  10        649.74        652.70        32.44 o                         
  -3   8  10        642.83        648.75        43.24 o                         
  -2   8  10         61.25         54.72         8.14 o                         
  -1   8  10        192.39        176.57        14.96 o                         
   0   8  10         68.24         66.96         8.81 o                         
   1   8  10        192.05        176.24        14.58 o                         
   2   8  10         62.50         54.73         8.51 o                         
   4   8  10        655.28        718.39        29.13 o                         
   6   8  10         83.24         77.27         9.66 o                         
   7   8  10         35.35         32.05         6.26 o                         
   8   8  10          8.61          7.76         4.01 o                         
  -5   9  10        168.22        179.10        13.41 o                         
  -4   9  10         47.49         39.74         7.21 o                         
  -3   9  10        611.68        615.12        31.14 o                         
  -2   9  10        686.17        660.51        33.22 o                         
  -1   9  10        357.09        347.34        22.25 o                         
   0   9  10         28.28         30.93        13.32 o                         
   1   9  10        354.42        315.30        20.80 o                         
   2   9  10        680.01        663.74        23.62 o                         
   4   9  10         45.77         43.54         6.13 o                         
   5   9  10        168.24        181.72        13.66 o                         
   6   9  10         92.04         88.77         9.33 o                         
   7   9  10         56.39         48.70         4.82 o                         
  -5  10  10          1.38          2.46         3.29 o                         
  -4  10  10        250.56        262.23        16.67 o                         
  -3  10  10        473.12        441.48        24.21 o                         
  -2  10  10        220.92        236.62        17.68 o                         
  -1  10  10        870.30        937.92        40.85 o                         
   0  10  10         27.12         21.07         6.95 o                         
   1  10  10        873.44        890.63        38.83 o                         
   2  10  10        223.20        216.55        11.79 o                         
   3  10  10        474.83        405.72        25.30 o                         
   4  10  10        250.08        219.45        18.00 o                         
   5  10  10          1.56          1.26         3.61 o                         
   6  10  10        269.73        226.55        10.02 o                         
  -5  11  10         16.95         18.54         3.40 o                         
  -4  11  10        223.85        238.62        13.96 o                         
  -3  11  10         48.22         45.59         7.02 o                         
  -2  11  10         25.98         21.15         5.98 o                         
  -1  11  10        181.26        183.88        14.62 o                         
   0  11  10         55.78         60.41         8.95 o                         
   1  11  10        182.47        186.04        14.58 o                         
   3  11  10         47.91         43.91         4.38 o                         
   4  11  10        225.21        196.53        14.03 o                         
   5  11  10         15.71         15.94         3.02 o                         
  -4  12  10         87.58         93.05         6.61 o                         
  -3  12  10          0.15         -0.71         1.96 o                         
  -2  12  10         60.65         55.37         6.75 o                         
  -1  12  10         57.29         58.87         7.52 o                         
   0  12  10        297.51        325.24        18.05 o                         
   2  12  10         60.57         64.24         6.55 o                         
   3  12  10          0.18         -2.56         2.56 o                         
   4  12  10         86.83         78.63         6.38 o                         
  -2  13  10         33.11         39.58         4.50 o                         
  -1  13  10        132.91        149.13         8.43 o                         
   0  13  10         67.29         58.61         5.52 o                         
   1  13  10        130.53        143.05         8.45 o                         
   1   0  11       2736.92       2918.93        69.62 o                         
   2   0  11         22.98         31.67         9.07 o                         
   3   0  11       1026.29       1005.17        52.11 o                         
   4   0  11          7.23         11.70         6.46 o                         
   5   0  11         10.95         16.21        11.67 o                         
   6   0  11          6.07          4.40         7.83 o                         
   7   0  11        589.69        657.75        38.03 o                         
   8   0  11         21.24         23.03        10.27 o                         
   9   0  11          4.77          7.84         5.38 o                         
 -10   1  11         16.13          8.48         3.32 o                         
  -9   1  11         76.86         86.59        11.14 o                         
  -8   1  11         37.16         33.47         9.38 o                         
  -7   1  11        202.64        229.90        22.03 o                         
  -6   1  11        204.98        228.00        19.03 o                         
  -5   1  11         99.04        100.28        14.12 o                         
  -4   1  11         60.98         51.42         9.96 o                         
  -3   1  11       3271.27       3109.78       186.40 o                         
  -2   1  11        754.30        729.33        29.49 o                         
  -1   1  11        696.93        647.78        25.93 o                         
   0   1  11       2170.26       1986.34        52.71 o                         
   1   1  11        698.68        681.46        38.07 o                         
   5   1  11         99.58        113.48         9.61 o                         
   6   1  11        205.65        237.63        41.70 o                         
   7   1  11        202.99        221.62        20.30 o                         
   8   1  11         38.07         26.18         7.12 o                         
   9   1  11         76.99         80.51         9.69 o                         
 -10   2  11         10.94         11.22         3.48 o                         
  -9   2  11         15.68         24.17         7.23 o                         
  -8   2  11        141.76        129.63        15.98 o                         
  -7   2  11        162.76        156.23        18.41 o                         
  -6   2  11        155.95        146.83        27.51 o                         
  -5   2  11        111.21        114.03        16.22 o                         
  -4   2  11        145.06        134.12        17.11 o                         
  -3   2  11        288.18        237.46        18.84 o                         
  -2   2  11        267.12        251.00        18.09 o                         
  -1   2  11       2353.33       2059.30        60.04 o                         
   0   2  11       3060.27       2703.30        88.23 o                         
   1   2  11       2363.72       2028.49        54.86 o                         
   5   2  11        113.02        112.77        10.68 o                         
   6   2  11        157.67        137.59         9.35 o                         
   7   2  11        161.68        165.23        16.76 o                         
   8   2  11        144.77        116.30        12.99 o                         
  -9   3  11         60.28         76.32        10.33 o                         
  -8   3  11        126.74        122.84        15.73 o                         
  -7   3  11        153.48        185.91        20.19 o                         
  -6   3  11        217.07        225.14        16.86 o                         
  -5   3  11         26.46         23.04         9.66 o                         
  -4   3  11        222.50        177.95        19.25 o                         
  -3   3  11       1497.75       1514.97        57.33 o                         
  -2   3  11         15.92          6.97        12.30 o                         
  -1   3  11       1298.74       1184.53        71.88 o                         
   0   3  11        196.77        216.25        28.29 o                         
   1   3  11       1296.26       1221.47        66.02 o                         
   5   3  11         24.90         17.80         5.41 o                         
   6   3  11        213.20        230.43        15.33 o                         
  -9   4  11         56.25         60.04         9.37 o                         
  -8   4  11        118.12        118.17        15.15 o                         
  -7   4  11         92.01         84.48        14.31 o                         
  -6   4  11        495.06        491.95        25.26 o                         
  -5   4  11        125.42        108.94        13.08 o                         
  -4   4  11        123.34        119.95        31.44 o                         
  -3   4  11        356.54        339.42        46.00 o                         
  -2   4  11        168.45        199.49        33.65 o                         
  -1   4  11        430.25        477.85        49.01 o                         
   0   4  11       2220.05       2001.19       104.06 o                         
   1   4  11        433.12        475.05        40.82 o                         
   5   4  11        126.73        132.55        11.69 o                         
   6   4  11        493.58        445.35        24.68 o                         
   7   4  11         90.26         86.80        11.10 o                         
  -9   5  11         15.19         10.04         4.95 o                         
  -8   5  11         32.83         27.55         8.60 o                         
  -7   5  11         42.66         37.16        10.14 o                         
  -6   5  11        151.41        166.83        19.22 o                         
  -5   5  11       2033.68       1984.66        58.84 o                         
  -4   5  11          9.50         -0.27         9.62 o                         
  -3   5  11       1096.46       1218.15        96.45 o                         
  -2   5  11         27.14         29.29        16.54 o                         
  -1   5  11       2346.08       2710.35       142.45 o                         
   0   5  11          5.98         -1.05        13.00 o                         
   1   5  11       2338.83       2426.31       113.27 o                         
   2   5  11         26.52         27.80         4.67 o                         
   5   5  11       2036.34       2006.61        67.83 o                         
   6   5  11        149.44        160.52        14.19 o                         
   7   5  11         42.78         40.92         8.58 o                         
  -8   6  11         70.93         72.25        10.20 o                         
  -7   6  11         15.85         15.77         7.36 o                         
  -6   6  11        284.50        288.57        24.46 o                         
  -5   6  11        649.04        568.94        32.58 o                         
  -4   6  11       1069.17       1095.84        39.59 o                         
  -3   6  11        169.91        151.62        20.50 o                         
  -2   6  11        487.58        505.08        30.05 o                         
  -1   6  11         93.91         82.04         8.61 o                         
   0   6  11        221.85        205.25        13.34 o                         
   1   6  11         95.81        106.19         9.36 o                         
   2   6  11        481.12        505.15        24.55 o                         
   4   6  11       1072.56       1175.87        41.63 o                         
   5   6  11        645.85        660.38        30.17 o                         
   6   6  11        288.46        318.77        19.88 o                         
   7   6  11         14.57         18.82         6.52 o                         
  -8   7  11         42.05         45.20         6.59 o                         
  -7   7  11         27.39         23.97         6.85 o                         
  -6   7  11         39.84         42.47         9.48 o                         
  -5   7  11        326.00        308.66        24.13 o                         
  -4   7  11         87.72         94.15        13.55 o                         
  -3   7  11        280.04        255.70        16.92 o                         
  -2   7  11         65.20         47.89        20.10 o                         
  -1   7  11        110.02        131.52        11.58 o                         
   0   7  11        551.28        527.02        24.05 o                         
   1   7  11        108.68        115.46        11.22 o                         
   2   7  11         66.30         56.67         8.49 o                         
   4   7  11         88.82        104.35         9.21 o                         
   5   7  11        322.59        307.52        19.09 o                         
   6   7  11         39.51         38.16         8.08 o                         
   7   7  11         26.91         25.92         6.38 o                         
  -5   8  11         60.81         63.19         8.17 o                         
  -4   8  11         92.23         95.89        10.90 o                         
  -3   8  11        847.80        891.55        39.18 o                         
  -2   8  11        445.50        459.14        23.89 o                         
  -1   8  11          9.32         13.23        19.84 o                         
   0   8  11       1155.31       1129.54        63.50 o                         
   1   8  11          9.96          9.35         4.77 o                         
   2   8  11        447.46        448.93        24.69 o                         
   4   8  11         93.98         96.73         9.06 o                         
   5   8  11         63.12         54.82         8.25 o                         
   6   8  11        130.67        111.76        11.19 o                         
   7   8  11         14.76         19.21         4.77 o                         
   8   8  11        130.40        114.24        10.12 o                         
  -5   9  11        449.40        449.81        21.66 o                         
  -4   9  11         26.49         26.21         6.45 o                         
  -3   9  11        596.97        583.86        29.57 o                         
  -2   9  11         56.45         56.35         9.11 o                         
  -1   9  11        101.41         87.88        10.98 o                         
   0   9  11         73.33         60.77         9.47 o                         
   1   9  11        104.06         78.43        10.17 o                         
   2   9  11         56.52         52.69         6.44 o                         
   4   9  11         26.07         20.55         4.89 o                         
   5   9  11        449.42        437.57        22.19 o                         
   6   9  11         29.95         31.65         6.10 o                         
   7   9  11         11.52          8.26         2.83 o                         
  -5  10  11        120.53        116.00         8.81 o                         
  -4  10  11        570.71        595.26        26.76 o                         
  -3  10  11         28.21         32.01         6.79 o                         
  -2  10  11        348.63        310.88        20.05 o                         
  -1  10  11        122.00        125.33        12.85 o                         
   0  10  11         47.30         50.62         8.83 o                         
   1  10  11        122.39        132.74        13.21 o                         
   3  10  11         29.20         34.86         5.88 o                         
   4  10  11        571.68        492.38        27.42 o                         
   5  10  11        118.82        110.55        11.95 o                         
   6  10  11         17.34         16.24         5.32 o                         
  -4  11  11         16.13         13.55         3.50 o                         
  -3  11  11        282.72        294.22        16.83 o                         
  -2  11  11          0.59          1.35         4.13 o                         
  -1  11  11         10.28         13.45         5.38 o                         
   0  11  11          4.91          9.47         5.11 o                         
   1  11  11         10.22         15.73         5.44 o                         
   3  11  11        279.74        240.58        43.85 o                         
   4  11  11         16.43         15.33         4.17 o                         
   5  11  11         34.83         30.58         7.08 o                         
  -3  12  11         76.61         77.91         6.78 o                         
  -2  12  11          8.83          9.72         2.68 o                         
  -1  12  11         13.44         13.49         4.39 o                         
   0  12  11          2.73          5.59         3.95 o                         
   1  12  11         12.66         10.95         3.79 o                         
   2  12  11          8.40          8.84         3.71 o                         
   4  12  11         36.42         47.16         4.78 o                         
  -1  13  11         44.55         40.19         4.14 o                         
   0  13  11          8.14         10.11         2.75 o                         
   1  13  11         44.88         49.87         4.89 o                         
   0   0  12        733.53        643.91        34.67 o                         
   1   0  12       1992.28       2088.19        55.03 o                         
   2   0  12       3269.12       3430.50       120.69 o                         
   3   0  12       3118.65       3092.94        84.67 o                         
   4   0  12       1116.96       1102.37        45.30 o                         
   5   0  12        228.50        241.93        34.40 o                         
   6   0  12        261.03        286.68        26.13 o                         
   7   0  12        568.83        551.27        34.60 o                         
   8   0  12        138.82         81.70        12.64 o                         
   9   0  12        198.50        218.97        16.71 o                         
  -9   1  12        180.05        172.30        15.20 o                         
  -8   1  12        421.73        397.53        27.54 o                         
  -7   1  12       1150.60       1273.90        58.94 o                         
  -6   1  12        853.36        874.40        40.21 o                         
  -5   1  12        376.25        322.78        26.13 o                         
  -4   1  12         38.73         41.48         8.76 o                         
  -3   1  12       1704.88       1710.29        56.65 o                         
  -2   1  12       1327.34       1335.30        45.18 o                         
  -1   1  12        678.81        653.01        27.09 o                         
   0   1  12        749.75        613.09        24.84 o                         
   1   1  12        687.24        712.45        56.44 o                         
   5   1  12        379.18        374.58        24.23 o                         
   6   1  12        855.61        826.76        48.66 o                         
   7   1  12       1153.15       1279.60        56.66 o                         
   8   1  12        418.51        427.64        27.08 o                         
   9   1  12        180.12        172.61        13.76 o                         
  -9   2  12          9.28         13.72         5.88 o                         
  -8   2  12         34.78         29.18         9.31 o                         
  -7   2  12         51.27         55.93        12.16 o                         
  -6   2  12        387.18        353.74        27.95 o                         
  -5   2  12         36.57         45.90        16.80 o                         
  -4   2  12        113.12        124.30        15.29 o                         
  -3   2  12         52.93         40.64         8.32 o                         
  -2   2  12        550.20        533.24        27.59 o                         
  -1   2  12       1825.80       1683.22        53.11 o                         
   0   2  12       1844.15       1660.04        74.25 o                         
   1   2  12       1822.78       1769.98        50.42 o                         
   4   2  12        112.63        145.19        10.72 o                         
   5   2  12         36.82         27.33         6.21 o                         
   6   2  12        384.33        387.04        17.09 o                         
   7   2  12         51.27         72.19        11.24 o                         
  -9   3  12          5.13          4.60         5.28 o                         
  -8   3  12         16.82          6.88         7.78 o                         
  -7   3  12        215.30        215.94        21.89 o                         
  -6   3  12        505.17        503.50        25.78 o                         
  -5   3  12        513.89        557.88        37.87 o                         
  -4   3  12        522.03        470.69        20.92 o                         
  -3   3  12         77.79         56.73        11.26 o                         
  -2   3  12        182.28        183.14        17.72 o                         
  -1   3  12        124.63         90.85        21.33 o                         
   0   3  12         30.08         25.45        13.12 o                         
   1   3  12        123.72         88.94        16.97 o                         
   4   3  12        523.00        499.09        22.78 o                         
   5   3  12        512.42        530.26        25.47 o                         
   6   3  12        510.81        492.58        23.44 o                         
  -9   4  12         17.65         20.29         5.81 o                         
  -8   4  12         86.94        118.14        14.89 o                         
  -7   4  12        434.56        487.73        32.61 o                         
  -6   4  12        267.66        264.97        24.63 o                         
  -5   4  12        766.73        718.95        50.08 o                         
  -4   4  12         82.98         62.57        13.80 o                         
  -3   4  12       1284.73       1350.22        40.53 o                         
  -2   4  12        238.97        188.39        33.12 o                         
  -1   4  12         64.04         57.48        18.77 o                         
   0   4  12       1652.08       1666.20        95.57 o                         
   1   4  12         64.34         42.92        15.31 o                         
   3   4  12       1285.57       1387.34        46.67 o                         
   5   4  12        768.39        730.59        31.75 o                         
   6   4  12        267.25        286.57        19.02 o                         
   7   4  12        432.12        421.30        24.34 o                         
  -9   5  12          3.60          4.21         4.20 o                         
  -8   5  12        128.99        126.12        14.04 o                         
  -7   5  12          2.55         -5.18         7.52 o                         
  -6   5  12         71.25         64.81        13.33 o                         
  -5   5  12       1089.68       1108.21        53.32 o                         
  -4   5  12         32.12         46.14        14.33 o                         
  -3   5  12         35.94         16.19        14.05 o                         
  -2   5  12        696.25        653.00        67.34 o                         
  -1   5  12        228.87        257.51        23.44 o                         
   0   5  12        749.08        794.11        66.29 o                         
   1   5  12        227.44        247.11        16.15 o                         
   2   5  12        697.87        680.26        29.68 o                         
   3   5  12         35.42         31.58         5.57 o                         
   4   5  12         32.50         53.54         6.89 o                         
   5   5  12       1090.55       1082.10        42.28 o                         
   6   5  12         70.20         73.31        10.24 o                         
   7   5  12          2.47          4.66         6.22 o                         
  -8   6  12         36.66         29.89         6.88 o                         
  -7   6  12        324.21        299.68        22.88 o                         
  -6   6  12        236.66        250.64        22.83 o                         
  -5   6  12          3.96          9.68         8.43 o                         
  -4   6  12          9.12          6.41         6.57 o                         
  -3   6  12        560.25        587.26        74.77 o                         
  -2   6  12        313.98        293.20        75.89 o                         
  -1   6  12        111.54        106.98        24.39 o                         
   0   6  12        121.79        143.16        18.45 o                         
   1   6  12        111.32        138.77        12.08 o                         
   2   6  12        314.17        312.49        18.51 o                         
   3   6  12        555.97        573.68        25.09 o                         
   4   6  12          9.00          4.50         4.39 o                         
   5   6  12          3.82          6.97         5.76 o                         
   6   6  12        237.87        230.08        16.74 o                         
   7   6  12        320.99        323.57        19.85 o                         
  -8   7  12         29.18         16.17         4.29 o                         
  -7   7  12         88.11         89.06        10.66 o                         
  -6   7  12          4.14          2.09         5.52 o                         
  -5   7  12        200.93        221.85        20.17 o                         
  -4   7  12         98.13        116.39        11.53 o                         
  -3   7  12          4.51          5.19        12.02 o                         
  -2   7  12         53.45         42.07         7.00 o                         
  -1   7  12        290.82        274.06        16.89 o                         
   0   7  12        145.20        155.41        24.61 o                         
   1   7  12        288.65        298.52        19.32 o                         
   2   7  12         51.54         48.30         7.56 o                         
   4   7  12         96.51        105.86         9.72 o                         
   5   7  12        200.51        179.56        14.19 o                         
   6   7  12          3.53          3.78         5.76 o                         
   7   7  12         88.30        111.83        10.92 o                         
  -4   8  12        734.37        768.54        33.85 o                         
  -3   8  12        235.14        238.91        17.42 o                         
  -2   8  12        363.28        354.10        20.49 o                         
  -1   8  12        153.70        129.81        24.13 o                         
   0   8  12        183.69        167.41        19.03 o                         
   1   8  12        155.53        158.97        14.00 o                         
   2   8  12        362.94        357.78        21.60 o                         
   4   8  12        728.91        777.92        31.17 o                         
   5   8  12        394.02        403.38        21.79 o                         
   6   8  12        104.61         79.63         9.61 o                         
   7   8  12         50.98         37.06         6.04 o                         
  -4   9  12        190.01        213.02        14.79 o                         
  -3   9  12        263.65        303.76        19.48 o                         
  -2   9  12        247.19        244.26        17.95 o                         
  -1   9  12        185.39        162.23        14.71 o                         
   0   9  12          0.09         -1.07         4.53 o                         
   1   9  12        185.47        178.68        15.28 o                         
   2   9  12        249.64        259.55        18.45 o                         
   3   9  12        263.03        303.86        17.23 o                         
   4   9  12        192.15        213.42        13.32 o                         
   5   9  12        195.93        216.28        14.63 o                         
   6   9  12        158.21        159.84        11.72 o                         
   7   9  12        261.81        261.73        15.61 o                         
  -4  10  12        227.15        228.04        14.09 o                         
  -3  10  12          2.36         -0.04         3.89 o                         
  -2  10  12         69.93         68.69         9.28 o                         
  -1  10  12        361.50        336.69        20.96 o                         
   0  10  12         13.56          5.40         4.73 o                         
   1  10  12        361.59        350.95        21.22 o                         
   3  10  12          2.00          2.47         3.13 o                         
   4  10  12        226.60        203.18        21.95 o                         
   5  10  12         94.43         83.13         7.32 o                         
   6  10  12         21.75         24.51         3.35 o                         
  -4  11  12         24.08         22.75         4.02 o                         
  -3  11  12          1.17         -0.89         2.18 o                         
  -2  11  12         36.73         36.75         6.45 o                         
  -1  11  12         79.79         85.40         9.69 o                         
   0  11  12         29.34         31.62         6.73 o                         
   2  11  12         36.51         34.78         5.88 o                         
   3  11  12          1.05          0.48         3.10 o                         
   4  11  12         22.85         14.74        10.64 o                         
   5  11  12         70.24         65.05         6.28 o                         
  -3  12  12         53.33         53.87         5.31 o                         
  -2  12  12          8.25          6.74         2.88 o                         
  -1  12  12         47.00         46.08         4.19 o                         
   0  12  12         54.35         57.43         6.46 o                         
   1  12  12         48.04         53.49         6.20 o                         
   2  12  12          8.62          8.90         3.53 o                         
   1   0  13       4910.06       5071.73       114.69 o                         
   2   0  13        832.97        774.64        44.29 o                         
   3   0  13        288.73        279.52        20.17 o                         
   4   0  13          3.43          8.38         5.93 o                         
   5   0  13         76.71         61.72        18.72 o                         
   6   0  13          6.62          7.33         6.83 o                         
   7   0  13          1.24          7.88         7.81 o                         
   8   0  13        595.98        594.15        33.73 o                         
   9   0  13         19.76         21.67         6.40 o                         
  -9   1  13        125.45        126.46        12.70 o                         
  -8   1  13         37.62         32.00         9.13 o                         
  -7   1  13        362.69        373.22        28.79 o                         
  -6   1  13        142.28        116.25        18.65 o                         
  -5   1  13        162.84        176.73        19.98 o                         
  -4   1  13        125.71        118.10        15.10 o                         
  -3   1  13        604.39        580.59        30.53 o                         
  -2   1  13       1446.46       1463.13        49.36 o                         
  -1   1  13       1342.29       1338.83        44.41 o                         
   0   1  13       1319.96       1258.71        40.97 o                         
   1   1  13       1343.74       1506.41        52.03 o                         
   4   1  13        127.70        132.12        10.52 o                         
   5   1  13        162.89        175.77        12.40 o                         
   6   1  13        141.05        129.74        14.02 o                         
   7   1  13        363.77        414.97        28.60 o                         
   8   1  13         37.77         40.79         8.68 o                         
  -9   2  13          0.48          3.42         4.44 o                         
  -8   2  13        142.29        174.51        17.95 o                         
  -7   2  13         33.02         33.52        10.48 o                         
  -6   2  13        443.06        395.40        27.05 o                         
  -5   2  13        574.83        478.77        35.06 o                         
  -4   2  13        509.76        469.85        20.29 o                         
  -3   2  13         35.42         39.93         8.66 o                         
  -2   2  13        313.03        321.45        21.63 o                         
  -1   2  13        914.08        885.73        36.22 o                         
   0   2  13       2276.43       2155.14        62.18 o                         
   1   2  13        917.73       1003.69        87.67 o                         
   4   2  13        510.74        474.84        21.97 o                         
   5   2  13        577.34        529.84        25.74 o                         
   6   2  13        440.85        442.58        17.70 o                         
   7   2  13         33.30         28.31         8.07 o                         
  -9   3  13         41.19         47.00         8.16 o                         
  -8   3  13         38.52         31.03         9.07 o                         
  -7   3  13        229.62        268.94        24.47 o                         
  -6   3  13        209.71        206.80        16.54 o                         
  -5   3  13        192.07        204.46        23.74 o                         
  -4   3  13        451.24        392.90        24.93 o                         
  -3   3  13        114.44         97.86         8.96 o                         
  -2   3  13         34.40         37.81         9.43 o                         
  -1   3  13       1037.15        969.61        56.88 o                         
   0   3  13          1.35          2.71         4.72 o                         
   1   3  13       1041.18       1011.10        38.17 o                         
   4   3  13        457.99        429.52        14.67 o                         
   5   3  13        193.80        199.51        14.42 o                         
   6   3  13        209.57        208.15        17.24 o                         
  -9   4  13         54.18         48.99         7.73 o                         
  -8   4  13        114.43        109.12        13.70 o                         
  -7   4  13        108.33        130.31        16.86 o                         
  -6   4  13        401.17        395.61        30.37 o                         
  -5   4  13        226.45        200.40        38.73 o                         
  -4   4  13         78.81         64.66        14.25 o                         
  -3   4  13        290.63        263.17        19.87 o                         
  -2   4  13        137.00        138.16        11.12 o                         
  -1   4  13       2985.46       3330.09       156.34 o                         
   0   4  13        438.98        368.82        43.31 o                         
   2   4  13        137.24        131.50         9.90 o                         
   3   4  13        292.92        280.07        15.48 o                         
   4   4  13         81.81         84.33         8.60 o                         
   5   4  13        223.01        221.69        15.57 o                         
   6   4  13        403.98        414.85        23.64 o                         
   7   4  13        109.69        118.35        12.74 o                         
  -9   5  13          5.68          5.68         3.36 o                         
  -8   5  13         30.89         32.94         8.19 o                         
  -7   5  13        576.88        585.91        34.90 o                         
  -6   5  13        310.14        297.28        25.56 o                         
  -5   5  13        119.57        118.96        15.93 o                         
  -4   5  13        368.48        377.67        51.48 o                         
  -3   5  13        764.78        735.93        53.41 o                         
  -2   5  13       1506.10       1547.56       110.49 o                         
  -1   5  13         44.87         51.55         5.34 o                         
   0   5  13         20.47         21.15         3.90 o                         
   1   5  13         44.38         39.00         6.29 o                         
   2   5  13       1500.95       1641.64        54.53 o                         
   3   5  13        768.72        782.46        30.92 o                         
   4   5  13        370.32        406.29        20.01 o                         
   5   5  13        118.17        116.52        11.51 o                         
   6   5  13        307.10        291.29        19.06 o                         
   7   5  13        574.45        618.94        29.92 o                         
  -8   6  13         78.46         67.87         8.99 o                         
  -7   6  13         22.18         16.94         7.55 o                         
  -6   6  13        204.54        193.84        19.67 o                         
  -5   6  13        121.96        111.63        15.98 o                         
  -4   6  13         47.03         44.65        11.46 o                         
  -3   6  13        466.25        464.40        54.21 o                         
  -2   6  13         31.85         33.13         5.82 o                         
  -1   6  13        827.49        881.38        32.83 o                         
   0   6  13         62.74         51.92         6.93 o                         
   1   6  13        832.87        889.04        36.34 o                         
   2   6  13         31.34         19.08         5.60 o                         
   3   6  13        466.15        463.32        22.11 o                         
   4   6  13         46.40         45.34         6.99 o                         
   5   6  13        123.06        132.22        12.42 o                         
   6   6  13        205.09        190.03        14.93 o                         
   7   6  13         21.62         16.35         5.83 o                         
  -7   7  13         33.38         29.48         6.90 o                         
  -6   7  13         90.32         77.92        11.82 o                         
  -5   7  13         51.66         46.94        10.05 o                         
  -3   7  13        329.23        339.63        19.04 o                         
  -2   7  13        397.63        400.51        28.88 o                         
  -1   7  13        109.53         84.65        17.40 o                         
   0   7  13        415.94        432.13        51.17 o                         
   1   7  13        111.71         93.45        10.49 o                         
   2   7  13        397.48        401.93        22.49 o                         
   3   7  13        329.26        321.26        18.03 o                         
   4   7  13        227.87        234.72        14.66 o                         
   5   7  13         52.49         58.60         8.51 o                         
   6   7  13         89.10         99.81        11.05 o                         
   7   7  13         33.07         35.11         6.75 o                         
  -4   8  13        213.57        209.07        14.65 o                         
  -3   8  13         19.25         16.25         5.62 o                         
  -2   8  13        294.22        307.10        19.66 o                         
  -1   8  13        510.26        500.55        50.35 o                         
   0   8  13         50.57         46.66         8.18 o                         
   1   8  13        510.22        510.09        26.63 o                         
   3   8  13         19.84         19.56         5.05 o                         
   4   8  13        211.93        211.04        13.76 o                         
   5   8  13         27.17         38.59         7.77 o                         
   6   8  13        176.61        179.93        13.34 o                         
   7   8  13         82.29         68.83         7.56 o                         
  -4   9  13         64.28         76.26         8.45 o                         
  -3   9  13        949.22        976.00        39.73 o                         
  -2   9  13        343.55        322.39        20.35 o                         
  -1   9  13        430.16        410.79        23.82 o                         
   0   9  13        393.18        395.12        23.21 o                         
   1   9  13        429.16        431.17        24.39 o                         
   3   9  13        949.29        913.40        50.88 o                         
   4   9  13         66.01         78.84         7.95 o                         
   5   9  13          4.13          1.33         4.62 o                         
   6   9  13         42.13         35.32         4.53 o                         
   7   9  13          1.93          2.20         2.74 o                         
  -4  10  13         12.93          7.92         3.03 o                         
  -3  10  13         68.35         75.10         5.68 o                         
  -2  10  13        123.44        132.50        12.03 o                         
  -1  10  13        383.06        390.17        22.45 o                         
   0  10  13        371.83        348.71        21.41 o                         
   1  10  13        382.60        386.40        22.40 o                         
   2  10  13        123.61        131.87        11.20 o                         
   3  10  13         69.11         59.89         7.32 o                         
   4  10  13         12.75          2.05         4.12 o                         
   5  10  13         40.56         32.43         4.12 o                         
   6  10  13          4.31          2.44         2.75 o                         
  -4  11  13          7.82          7.54         2.66 o                         
  -3  11  13        113.76        111.00         5.98 o                         
  -2  11  13         64.49         64.83         5.27 o                         
  -1  11  13        294.88        315.44        18.25 o                         
   0  11  13          8.42         11.61         4.96 o                         
   1  11  13        294.68        328.83        17.50 o                         
   2  11  13         67.17         71.30         7.66 o                         
   3  11  13        113.85        121.36         8.99 o                         
   4  11  13          7.76         10.50         4.01 o                         
   5  11  13         12.87          9.38         3.10 o                         
  -2  12  13          8.81         10.62         5.26 o                         
  -1  12  13         78.32         83.20         7.15 o                         
   0  12  13         35.99         37.51         5.36 o                         
   1  12  13         76.98         80.71         7.08 o                         
   2  12  13          9.17         11.68         3.64 o                         
   3  12  13         17.24         21.81         3.81 o                         
   0   0  14       7432.17       7893.19       244.84 o                         
   1   0  14         74.80         75.89        10.06 o                         
   2   0  14        890.19        847.06        35.80 o                         
   3   0  14          1.32         18.60        15.03 o                         
   4   0  14         58.33         55.98         9.77 o                         
   5   0  14       1927.74       1701.79       103.16 o                         
   6   0  14       1852.82       1764.55        62.03 o                         
   7   0  14         93.67        123.08        16.57 o                         
   8   0  14         24.80         22.56         8.40 o                         
   9   0  14        285.10        236.13        16.25 o                         
  -9   1  14        100.69        106.08        11.12 o                         
  -8   1  14         29.57         20.02         8.35 o                         
  -7   1  14        202.74        222.71        22.13 o                         
  -6   1  14        787.38        759.23        44.74 o                         
  -5   1  14        377.80        344.87        29.05 o                         
  -4   1  14         34.28         31.68         5.73 o                         
  -3   1  14       1365.81       1276.88        49.94 o                         
  -2   1  14        174.40        206.66        17.23 o                         
  -1   1  14        234.47        245.73        17.59 o                         
   0   1  14        135.20        117.91        11.51 o                         
   1   1  14        234.23        258.11        21.11 o                         
   4   1  14         35.30         33.36         6.20 o                         
   5   1  14        377.74        382.36        34.44 o                         
   6   1  14        787.32        764.06        65.55 o                         
   7   1  14        203.24        211.45        19.85 o                         
   8   1  14         29.02         17.83         6.71 o                         
  -9   2  14         72.55         64.32         9.02 o                         
  -8   2  14         42.43         32.57         8.71 o                         
  -7   2  14        203.15        228.13        22.20 o                         
  -6   2  14        527.97        507.94        30.34 o                         
  -5   2  14        320.51        289.26        27.12 o                         
  -4   2  14        209.24        185.49        12.95 o                         
  -3   2  14         69.76         61.30         7.34 o                         
  -2   2  14         30.33         39.44        12.91 o                         
  -1   2  14        308.42        276.26        19.43 o                         
   0   2  14        163.41        148.99        13.50 o                         
   1   2  14        314.71        311.88        22.96 o                         
   3   2  14         70.18         69.58         7.44 o                         
   4   2  14        211.83        195.53        11.89 o                         
   5   2  14        317.99        322.80        18.74 o                         
   6   2  14        529.79        512.90        22.11 o                         
   7   2  14        202.95        212.31        18.78 o                         
  -9   3  14         34.87         33.97         6.69 o                         
  -8   3  14        134.81        164.07        16.85 o                         
  -7   3  14        139.75        144.24        18.21 o                         
  -6   3  14         96.55         96.96        15.51 o                         
  -5   3  14        480.91        445.87        35.11 o                         
  -4   3  14       1455.87       1466.12        51.06 o                         
  -3   3  14        188.96        165.91        12.43 o                         
  -2   3  14          3.00          5.37         3.87 o                         
  -1   3  14        454.57        394.45        26.03 o                         
   0   3  14        188.08        186.60        16.68 o                         
   1   3  14        451.25        424.07        28.96 o                         
   3   3  14        188.68        196.79        12.94 o                         
   4   3  14       1466.40       1490.66        67.44 o                         
   5   3  14        476.85        473.06        24.12 o                         
   6   3  14         95.37         92.15        11.26 o                         
  -9   4  14         10.63          1.67         3.66 o                         
  -8   4  14         47.64         50.83         9.80 o                         
  -7   4  14         28.18         46.45        11.83 o                         
  -6   4  14         92.16        106.20        15.88 o                         
  -5   4  14        359.54        326.45        46.33 o                         
  -4   4  14       1268.14       1275.29        41.57 o                         
  -3   4  14         19.82         17.49         8.10 o                         
  -2   4  14        330.43        306.80        11.73 o                         
  -1   4  14       1337.26       1427.98        31.32 o                         
   0   4  14         87.12         87.25         6.58 o                         
   1   4  14       1338.31       1407.10        34.14 o                         
   2   4  14        331.19        315.81        16.70 o                         
   3   4  14         19.92         12.90         4.84 o                         
   4   4  14       1264.83       1353.52        47.62 o                         
   5   4  14        359.14        340.22        19.87 o                         
   6   4  14         93.11         99.72        11.28 o                         
  -8   5  14          8.52          6.20         4.74 o                         
  -7   5  14         63.57         54.22        10.78 o                         
  -6   5  14        116.52        124.63        16.73 o                         
  -5   5  14        201.27        204.54        21.19 o                         
  -4   5  14       1607.87       1733.87       111.15 o                         
  -3   5  14       3303.35       3401.08       115.69 o                         
  -2   5  14        737.09        733.15        29.92 o                         
  -1   5  14         72.94         66.27         6.42 o                         
   0   5  14        414.84        488.36        17.66 o                         
   1   5  14         72.86         59.15         7.74 o                         
   2   5  14        734.68        746.08        30.28 o                         
   3   5  14       3299.96       3391.28       102.76 o                         
   4   5  14       1603.60       1732.03        58.22 o                         
   5   5  14        199.33        201.50        15.05 o                         
   6   5  14        116.36        118.62        11.96 o                         
   7   5  14         62.89         69.26         9.60 o                         
  -8   6  14          9.98         15.50         5.33 o                         
  -7   6  14         28.42         39.71         8.65 o                         
  -6   6  14        125.24        117.78        15.38 o                         
  -5   6  14        309.45        296.89        25.17 o                         
  -4   6  14        287.13        286.87        28.45 o                         
  -3   6  14        499.04        501.56        20.25 o                         
  -2   6  14        338.06        318.00        17.54 o                         
  -1   6  14         27.05         19.32        13.23 o                         
   0   6  14          1.09         -2.44         9.39 o                         
   1   6  14         26.16         10.65         4.34 o                         
   2   6  14        336.79        339.17        18.54 o                         
   3   6  14        493.89        456.46        22.39 o                         
   4   6  14        286.86        327.10        17.97 o                         
   5   6  14        311.81        335.94        19.76 o                         
   6   6  14        123.58        116.99        11.65 o                         
   7   6  14         28.59         20.65         5.86 o                         
  -7   7  14         20.20         21.07         6.06 o                         
  -6   7  14         31.87         26.84         7.61 o                         
  -5   7  14         60.15         46.61         9.32 o                         
  -4   7  14        248.02        244.41        21.20 o                         
  -3   7  14        185.54        209.82        10.20 o                         
  -2   7  14         37.52         45.86         7.00 o                         
  -1   7  14        139.21        121.84        12.42 o                         
   0   7  14         27.35         20.26         5.63 o                         
   1   7  14        140.50        119.28        11.73 o                         
   2   7  14         37.08         41.69         6.94 o                         
   3   7  14        185.83        203.39        14.24 o                         
   4   7  14        248.10        251.92        15.48 o                         
   5   7  14         60.40         48.87         7.67 o                         
   6   7  14         32.69         33.47         6.86 o                         
   7   7  14         20.44         25.80         5.59 o                         
  -3   8  14          2.21          4.33         3.93 o                         
  -2   8  14        127.29        115.25        11.71 o                         
  -1   8  14        591.12        597.16        29.56 o                         
   0   8  14          2.04          2.81         4.06 o                         
   1   8  14        593.03        595.19        29.68 o                         
   2   8  14        128.75        145.41        12.43 o                         
   3   8  14          2.25          5.24         4.27 o                         
   4   8  14        234.56        243.51        14.95 o                         
   5   8  14         23.92         30.00         6.73 o                         
   6   8  14         83.39         81.65         8.83 o                         
  -4   9  14        445.34        470.26        21.93 o                         
  -3   9  14        315.05        332.60        12.98 o                         
  -2   9  14        140.15        150.12        13.27 o                         
  -1   9  14         62.09         54.63         8.68 o                         
   0   9  14         11.52         12.48         5.29 o                         
   1   9  14         62.33         53.01         9.03 o                         
   2   9  14        138.24        141.42        12.21 o                         
   3   9  14        312.04        310.74        13.47 o                         
   4   9  14        446.67        435.17        20.30 o                         
   5   9  14        365.23        395.78        19.85 o                         
   6   9  14         86.00         79.10         6.44 o                         
  -4  10  14          4.74          0.01         2.61 o                         
  -3  10  14        166.06        146.46         7.55 o                         
  -2  10  14         10.51         13.55         3.42 o                         
  -1  10  14         43.70         37.98         7.29 o                         
   0  10  14        324.45        275.33        18.09 o                         
   1  10  14         43.30         45.24         7.45 o                         
   2  10  14         10.30         13.35         5.34 o                         
   3  10  14        165.59        164.48        11.57 o                         
   4  10  14          4.74          0.41         2.20 o                         
   5  10  14         85.41         67.10        31.79 o                         
  -3  11  14        158.77        141.12         6.42 o                         
  -2  11  14         75.92         76.78         5.38 o                         
  -1  11  14         90.89        106.84         6.68 o                         
   0  11  14          2.17          4.08         4.23 o                         
   1  11  14         90.95        103.44         9.27 o                         
   2  11  14         75.96         90.11         8.29 o                         
   3  11  14        156.52        150.91         9.84 o                         
   4  11  14         12.88         15.19         3.95 o                         
  -2  12  14         50.95         57.36         5.11 o                         
  -1  12  14         85.23         86.54         6.82 o                         
   0  12  14          5.56          2.48         3.04 o                         
   1  12  14         84.89         97.76         7.60 o                         
   2  12  14         51.25         45.33         5.12 o                         
   1   0  15        270.00        231.05        17.59 o                         
   2   0  15          3.20         10.76         5.93 o                         
   3   0  15         40.75         62.40         6.81 o                         
   4   0  15        351.04        343.85        28.08 o                         
   5   0  15        268.81        172.04        33.57 o                         
   6   0  15         62.31         42.69        12.05 o                         
   7   0  15          2.15          1.25         6.41 o                         
   8   0  15        145.45        145.78        15.15 o                         
   9   0  15          4.00         13.37         5.31 o                         
  -9   1  15        109.62        120.56        11.47 o                         
  -8   1  15         13.69         12.69         7.45 o                         
  -7   1  15         63.81         67.57        13.01 o                         
  -6   1  15        992.35        944.12        49.65 o                         
  -5   1  15       1323.43       1239.02        92.32 o                         
  -4   1  15         52.67         49.00         7.11 o                         
  -3   1  15         60.77         56.93         6.80 o                         
  -2   1  15         57.00         70.62        11.14 o                         
  -1   1  15        409.97        389.14        23.34 o                         
   0   1  15         23.16         16.88         5.49 o                         
   3   1  15         61.02         57.67         7.43 o                         
   4   1  15         52.85         48.96         5.17 o                         
   5   1  15       1314.17       1266.21        41.68 o                         
   6   1  15        988.79        953.55        47.96 o                         
   7   1  15         63.15         65.26        11.54 o                         
   8   1  15         13.10          9.71         6.13 o                         
  -9   2  15        123.02        138.10        12.20 o                         
  -8   2  15         14.84         15.75         7.39 o                         
  -7   2  15         71.90         92.69        14.55 o                         
  -6   2  15        178.16        157.90        19.18 o                         
  -5   2  15        417.39        390.50        32.85 o                         
  -4   2  15        352.18        329.56        17.83 o                         
  -3   2  15        344.41        303.29        16.07 o                         
  -2   2  15        101.74        107.04         8.92 o                         
  -1   2  15        201.69        188.85        16.94 o                         
   0   2  15        713.11        742.12        40.80 o                         
   2   2  15        102.70        123.07        10.14 o                         
   3   2  15        340.69        325.98        17.99 o                         
   4   2  15        353.20        383.53        14.31 o                         
   5   2  15        412.34        398.04        19.81 o                         
   6   2  15        176.96        153.81        16.82 o                         
   7   2  15         72.05         94.62        12.18 o                         
  -9   3  15         51.75         63.24         8.31 o                         
  -8   3  15         83.59         77.01        11.75 o                         
  -7   3  15        213.30        236.99        22.41 o                         
  -6   3  15        493.18        491.09        34.04 o                         
  -5   3  15        129.45        138.27        19.61 o                         
  -4   3  15          0.52          9.42         5.98 o                         
  -3   3  15        160.55        140.06        11.49 o                         
  -2   3  15        718.34        717.21        19.23 o                         
  -1   3  15        113.78        105.23         9.35 o                         
   0   3  15        258.23        274.37        41.68 o                         
   1   3  15        115.30        115.59         9.52 o                         
   2   3  15        722.64        770.85        30.78 o                         
   3   3  15        157.60        161.07        12.16 o                         
   4   3  15          0.44          0.01         2.80 o                         
   5   3  15        129.10        130.92        11.78 o                         
   6   3  15        494.64        475.60        25.41 o                         
  -9   4  15         54.44         69.33         7.89 o                         
  -8   4  15         19.61         23.71         8.05 o                         
  -7   4  15         79.61         54.69        11.78 o                         
  -6   4  15         18.28         18.68         9.17 o                         
  -5   4  15        958.19        933.18        97.03 o                         
  -4   4  15       1356.57       1336.45        43.73 o                         
  -3   4  15        101.24        104.48        11.08 o                         
  -2   4  15        544.41        535.13        22.22 o                         
  -1   4  15        801.36        774.63        20.91 o                         
   0   4  15         35.04         42.45         3.68 o                         
   1   4  15        806.56        818.21        25.58 o                         
   2   4  15        544.37        565.12        20.45 o                         
   3   4  15        100.37        103.63         9.84 o                         
   4   4  15       1342.90       1354.28        34.18 o                         
   5   4  15        960.33       1002.35        39.90 o                         
   6   4  15         17.80         17.33         6.63 o                         
  -8   5  15         83.61         92.89        10.83 o                         
  -7   5  15         63.53         71.87        12.02 o                         
  -6   5  15         26.26         25.98         9.13 o                         
  -5   5  15       1086.85       1136.99        55.46 o                         
  -4   5  15        529.53        548.78        41.48 o                         
  -3   5  15        632.59        578.64        63.55 o                         
  -2   5  15        650.02        619.46        19.27 o                         
  -1   5  15        468.64        503.43        13.66 o                         
   0   5  15         50.16         53.20         4.59 o                         
   1   5  15        471.02        489.51        16.56 o                         
   2   5  15        644.84        634.51        27.67 o                         
   3   5  15        634.16        624.33        27.51 o                         
   4   5  15        527.42        525.19        24.58 o                         
   5   5  15       1088.89       1094.57        42.65 o                         
   6   5  15         26.15         21.01         6.45 o                         
  -8   6  15         34.85         43.67         6.61 o                         
  -7   6  15          7.71          2.18         5.27 o                         
  -6   6  15         99.31         94.02        13.71 o                         
  -5   6  15        358.59        322.43        26.00 o                         
  -3   6  15        252.99        257.41        13.88 o                         
  -2   6  15        575.88        621.29        18.01 o                         
  -1   6  15        352.98        302.68        17.88 o                         
   0   6  15         22.75         16.08         4.93 o                         
   1   6  15        351.11        326.65        13.39 o                         
   2   6  15        572.72        571.64        26.35 o                         
   3   6  15        253.33        265.37        16.37 o                         
   4   6  15        707.35        750.96        31.31 o                         
   5   6  15        357.18        353.68        20.31 o                         
   6   6  15         99.39         83.62         9.97 o                         
   7   6  15          7.65          3.71         4.87 o                         
  -7   7  15          6.29          5.92         4.30 o                         
  -6   7  15         20.39         11.52         5.62 o                         
  -5   7  15        296.92        275.63        21.60 o                         
  -4   7  15        131.15        128.71        15.94 o                         
  -3   7  15        142.03        137.26        11.33 o                         
  -2   7  15         33.06         29.28         7.08 o                         
  -1   7  15        150.99        164.47        20.33 o                         
   0   7  15          0.43         -2.53         3.96 o                         
   1   7  15        152.90        154.08         9.28 o                         
   2   7  15         31.70         29.78         6.41 o                         
   3   7  15        141.83        125.16        11.05 o                         
   4   7  15        130.21        125.75        10.83 o                         
   5   7  15        297.86        313.62        18.64 o                         
   6   7  15         19.98         14.88         5.39 o                         
  -3   8  15          9.19          7.41         3.68 o                         
  -2   8  15         13.23          9.45         3.58 o                         
  -1   8  15         31.25         30.72         6.86 o                         
   0   8  15        246.46        248.40        17.52 o                         
   1   8  15         30.81         33.95         5.32 o                         
   2   8  15         12.79          9.48         5.51 o                         
   3   8  15          9.44         14.65         5.74 o                         
   4   8  15        236.02        255.57        15.26 o                         
   5   8  15        168.10        153.24        12.25 o                         
   6   8  15        101.60        115.44        10.04 o                         
  -3   9  15        108.47        102.60         6.76 o                         
  -2   9  15        584.86        595.14        19.28 o                         
  -1   9  15         69.55         65.25         8.92 o                         
   0   9  15          2.81          3.48         4.90 o                         
   1   9  15         69.72         70.01         9.10 o                         
   2   9  15        584.15        595.74        27.09 o                         
   3   9  15        108.23        109.88        10.01 o                         
   4   9  15        158.59        172.75        16.07 o                         
   5   9  15        234.10        210.55        13.34 o                         
   6   9  15        141.00        132.88         8.68 o                         
  -3  10  15        275.85        271.04        10.29 o                         
  -2  10  15         11.09         15.20         3.32 o                         
  -1  10  15        221.63        212.74        10.26 o                         
   0  10  15          3.89          2.38         3.35 o                         
   1  10  15        220.89        225.35        14.97 o                         
   2  10  15         11.70         17.12         5.32 o                         
   3  10  15        271.92        280.00        15.40 o                         
   4  10  15         25.01         25.18         5.21 o                         
   5  10  15        363.53        363.83        16.85 o                         
  -2  11  15        170.89        191.05         8.17 o                         
  -1  11  15         60.70         61.37         6.96 o                         
   0  11  15          4.34          1.98         3.89 o                         
   1  11  15         60.38         63.91         7.37 o                         
   2  11  15        167.01        187.55        11.69 o                         
   3  11  15         31.24         29.15         4.50 o                         
   4  11  15         19.51         12.73         3.52 o                         
  -1  12  15          3.92         -1.25         2.72 o                         
   0  12  15          0.28          2.08         2.85 o                         
   1  12  15          3.53          3.44         2.87 o                         
   0   0  16       1132.81       1056.84        58.78 o                         
   1   0  16        992.39       1111.34        63.45 o                         
   2   0  16        432.65        462.25        34.79 o                         
   3   0  16          0.34         -3.50         4.82 o                         
   4   0  16        420.33        383.81        48.43 o                         
   5   0  16          0.03         -1.59        14.06 o                         
   6   0  16        543.93        453.69        31.89 o                         
   7   0  16        538.09        553.62        33.89 o                         
   8   0  16         12.56          5.79         4.92 o                         
   9   0  16         47.56          5.72         3.67 o                         
  -9   1  16         13.10         10.21         4.42 o                         
  -8   1  16          3.11         -1.03         5.48 o                         
  -7   1  16        137.59        113.55        15.80 o                         
  -6   1  16        108.44         76.44        14.23 o                         
  -5   1  16        751.81        722.58        71.01 o                         
  -4   1  16        420.24        382.39        18.69 o                         
  -3   1  16         77.31         66.65         9.13 o                         
  -2   1  16         25.07         21.02         4.66 o                         
  -1   1  16        635.69        636.62        21.56 o                         
   0   1  16        237.94        262.10        40.62 o                         
   1   1  16        632.01        699.36        29.10 o                         
   2   1  16         25.15         28.59         5.81 o                         
   3   1  16         77.18         68.44         8.57 o                         
   4   1  16        412.82        383.94        28.38 o                         
   5   1  16        754.37        632.31        60.69 o                         
   6   1  16        109.96         92.74        14.09 o                         
   7   1  16        136.85        103.82        13.94 o                         
   8   1  16          2.92          4.26         4.91 o                         
  -9   2  16         32.52         27.11         5.69 o                         
  -8   2  16          5.57         -0.28         5.63 o                         
  -7   2  16          4.60         -2.08         7.99 o                         
  -6   2  16         29.51         25.51         9.83 o                         
  -5   2  16        254.29        248.47        31.27 o                         
  -4   2  16         14.01         10.81         5.37 o                         
  -3   2  16        188.13        174.03        14.29 o                         
  -2   2  16        494.87        493.56        20.50 o                         
  -1   2  16        100.50        104.75         6.90 o                         
   0   2  16        369.30        377.39        12.32 o                         
   1   2  16        100.79        104.86         9.52 o                         
   2   2  16        494.73        529.04        24.37 o                         
   3   2  16        189.33        203.69        14.48 o                         
   4   2  16         14.15         17.29         3.94 o                         
   5   2  16        253.76        248.35        15.21 o                         
   6   2  16         29.94         48.28         9.80 o                         
   7   2  16          4.54          3.05         4.89 o                         
  -9   3  16         37.82         50.42         6.73 o                         
  -8   3  16         13.22          5.15         6.07 o                         
  -7   3  16         85.29         83.19        13.89 o                         
  -6   3  16         83.90         77.48        14.84 o                         
  -5   3  16          5.75          0.00         5.59 o                         
  -4   3  16        109.51        113.38        11.92 o                         
  -3   3  16        130.93        125.62        11.60 o                         
  -2   3  16         97.06         89.94         6.37 o                         
  -1   3  16        336.77        314.86        11.71 o                         
   0   3  16         85.19         98.38         6.39 o                         
   1   3  16        339.27        331.53        14.30 o                         
   2   3  16         96.08         88.35         9.14 o                         
   3   3  16        130.00        122.94         9.41 o                         
   4   3  16        113.30        108.09         7.23 o                         
   5   3  16          5.80          7.92         4.90 o                         
   6   3  16         82.78         76.45         9.92 o                         
  -8   4  16         27.41         21.29         6.64 o                         
  -7   4  16         30.40         41.29        10.01 o                         
  -6   4  16        242.23        278.32        24.81 o                         
  -4   4  16        514.03        453.44        23.92 o                         
  -3   4  16        805.28        800.80        31.85 o                         
  -2   4  16        640.69        624.05        18.85 o                         
  -1   4  16        116.90        122.78        12.44 o                         
   0   4  16        655.77        722.33        21.14 o                         
   1   4  16        117.35        119.74         8.88 o                         
   2   4  16        635.86        673.94        24.11 o                         
   3   4  16        806.00        872.50        35.00 o                         
   4   4  16        517.81        515.47        20.81 o                         
   5   4  16        127.83        132.26        12.23 o                         
   6   4  16        242.42        231.06        16.66 o                         
  -8   5  16        155.88        173.55        13.98 o                         
  -7   5  16          5.42          3.50         6.13 o                         
  -6   5  16         44.11         45.71        11.02 o                         
  -5   5  16         54.08         30.26         9.86 o                         
  -4   5  16        398.29        435.30        37.51 o                         
  -3   5  16        848.91        820.47       112.93 o                         
  -2   5  16         49.29         51.09         5.52 o                         
  -1   5  16        628.55        632.50        16.09 o                         
   0   5  16          2.15          4.71         2.69 o                         
   1   5  16        622.54        654.75        28.57 o                         
   2   5  16         49.77         43.27         7.40 o                         
   3   5  16        850.11        890.29        35.77 o                         
   4   5  16        399.16        422.10        15.43 o                         
   5   5  16         55.24         45.97         7.67 o                         
   6   5  16         43.63         44.54         8.06 o                         
  -7   6  16          5.53          3.31         4.45 o                         
  -6   6  16          1.83         -7.26         7.26 o                         
  -5   6  16        493.20        505.39        32.76 o                         
  -3   6  16        639.61        727.95        25.83 o                         
  -2   6  16         80.64         72.92         7.96 o                         
  -1   6  16         88.16         84.57         7.04 o                         
   0   6  16         16.07         20.76         3.75 o                         
   1   6  16         88.90         98.05        10.49 o                         
   2   6  16         82.90         81.07         9.13 o                         
   3   6  16        643.20        666.41        29.45 o                         
   4   6  16         88.66         98.43         9.85 o                         
   5   6  16        492.64        495.52        24.50 o                         
   6   6  16          1.77          2.79         4.73 o                         
  -7   7  16          0.85         -0.17         3.82 o                         
  -6   7  16         92.79         83.21        10.56 o                         
  -5   7  16         26.13         26.32         8.13 o                         
  -4   7  16        218.32        179.46        17.84 o                         
  -3   7  16        433.89        499.60        23.69 o                         
  -2   7  16         21.05         24.64         4.62 o                         
  -1   7  16        726.52        766.84        24.51 o                         
   0   7  16        307.85        326.70        13.98 o                         
   1   7  16        722.51        780.53        33.28 o                         
   2   7  16         22.02         36.42         7.04 o                         
   3   7  16        430.34        449.65        22.91 o                         
   4   7  16        219.97        207.81        14.14 o                         
   5   7  16         25.20         22.41         5.85 o                         
   6   7  16         93.80         97.41         9.80 o                         
  -3   8  16        681.55        756.35        22.05 o                         
  -2   8  16         55.02         56.31         7.82 o                         
  -1   8  16        180.71        199.42        10.59 o                         
   0   8  16        294.08        292.52        13.31 o                         
   1   8  16        182.97        189.59        14.51 o                         
   2   8  16         55.58         53.32         8.28 o                         
   3   8  16        682.41        732.21        30.96 o                         
   4   8  16         33.35         30.72         5.93 o                         
   5   8  16        117.38        115.77        10.24 o                         
   6   8  16         45.19         43.76         6.22 o                         
  -3   9  16         13.98         16.03         3.44 o                         
  -2   9  16         96.09        109.01         7.22 o                         
  -1   9  16        261.30        239.07        20.00 o                         
   0   9  16        213.03        195.13        10.43 o                         
   1   9  16        264.92        250.33        16.48 o                         
   2   9  16         94.84        103.16        10.37 o                         
   3   9  16         13.74         14.35         5.09 o                         
   4   9  16        115.27        119.40         6.92 o                         
   5   9  16        154.25        120.06        44.97 o                         
   6   9  16         91.57        105.24         8.16 o                         
  -3  10  16        125.62        137.53         7.08 o                         
  -2  10  16        253.05        250.16        10.38 o                         
  -1  10  16        159.51        148.25         8.27 o                         
   0  10  16          0.44          5.03         5.21 o                         
   1  10  16        160.46        173.20        12.64 o                         
   2  10  16        251.60        245.79        14.79 o                         
   3  10  16        125.37        138.61        10.26 o                         
   4  10  16         28.80         39.55         5.83 o                         
   5  10  16        153.19        141.52         9.14 o                         
  -2  11  16          0.19          0.70         3.15 o                         
  -1  11  16        103.89         98.47         8.23 o                         
   0  11  16          4.89          4.50         3.42 o                         
   1  11  16        101.64         93.02         8.32 o                         
   2  11  16          0.18         -3.76         3.76 o                         
   3  11  16          9.48          7.73         2.29 o                         
   0  12  16          3.37          7.58         2.99 o                         
   1  12  16         14.19         19.83         3.54 o                         
   1   0  17        118.74        126.84        15.29 o                         
   2   0  17        335.57        371.66        53.02 o                         
   3   0  17         41.51         29.26         6.61 o                         
   4   0  17         15.37         16.97         6.22 o                         
   5   0  17       1285.42       1115.53        87.73 o                         
   6   0  17         47.39         28.93        10.07 o                         
   7   0  17          2.90         -4.56         7.04 o                         
   8   0  17         12.62         16.84         5.94 o                         
  -9   1  17          3.19          4.82         3.58 o                         
  -8   1  17        227.25        241.87        18.89 o                         
  -7   1  17         24.97         34.16         9.67 o                         
  -6   1  17        145.45        147.58        18.58 o                         
  -5   1  17        108.97        110.58        12.88 o                         
  -4   1  17         50.10         51.61        14.14 o                         
  -3   1  17         95.12         88.77         9.66 o                         
  -2   1  17        107.18        113.13         8.60 o                         
  -1   1  17        802.94        801.41        29.65 o                         
   0   1  17        191.50        174.93         7.75 o                         
   1   1  17        804.31        811.92        24.32 o                         
   2   1  17        109.81        121.72        11.27 o                         
   3   1  17         95.91         83.85        19.07 o                         
   4   1  17         49.96         44.90         7.42 o                         
   5   1  17        110.96         74.87        22.21 o                         
   6   1  17        145.38        175.53        19.09 o                         
   7   1  17         25.01         33.08         8.94 o                         
   8   1  17        226.78        222.10        16.32 o                         
  -9   2  17         10.58          9.13         3.87 o                         
  -8   2  17         39.44         41.80         8.70 o                         
  -7   2  17        121.04        109.21        15.14 o                         
  -6   2  17         48.12         54.41        13.47 o                         
  -5   2  17        978.84       1060.50        49.99 o                         
  -4   2  17        118.04        123.65        11.76 o                         
  -3   2  17         31.99         21.99         6.11 o                         
  -2   2  17        306.65        300.24        11.71 o                         
  -1   2  17         41.46         31.15         5.21 o                         
   0   2  17         80.62         58.52         5.25 o                         
   1   2  17         40.70         37.90         5.32 o                         
   2   2  17        310.20        331.60        22.83 o                         
   3   2  17         31.83         39.02         7.24 o                         
   4   2  17        116.92        135.87         8.48 o                         
   5   2  17        979.78        936.58        45.54 o                         
   6   2  17         48.35         50.44        10.30 o                         
   7   2  17        122.21        105.11        12.18 o                         
  -8   3  17         42.70         50.85         9.30 o                         
  -7   3  17        132.41        133.83        16.57 o                         
  -6   3  17         49.34         45.91        12.23 o                         
  -4   3  17        409.41        355.04        20.43 o                         
  -3   3  17        271.58        280.97        17.53 o                         
  -2   3  17        318.76        307.95        12.31 o                         
  -1   3  17         24.53         22.41         4.05 o                         
   0   3  17        180.47        176.10         9.79 o                         
   1   3  17         24.64         29.75         5.09 o                         
   2   3  17        319.26        337.22        15.29 o                         
   3   3  17        274.19        295.94        18.03 o                         
   4   3  17        411.73        378.75        14.62 o                         
   5   3  17        173.86        163.02        13.24 o                         
  -8   4  17         29.51         33.81         7.39 o                         
  -7   4  17          5.84          9.62         7.30 o                         
  -6   4  17         15.46         22.17         9.73 o                         
  -4   4  17        987.38       1000.40        50.98 o                         
  -3   4  17        383.94        398.38        24.15 o                         
  -2   4  17        325.92        316.25        13.02 o                         
  -1   4  17        456.94        466.64        16.72 o                         
   0   4  17        175.28        192.85        10.16 o                         
   1   4  17        457.73        480.56        18.90 o                         
   2   4  17        325.15        350.12        27.35 o                         
   3   4  17        385.03        411.21        22.12 o                         
   4   4  17        991.18       1002.21        27.74 o                         
   5   4  17         78.59         67.14         8.89 o                         
   6   4  17         14.67         15.61         5.71 o                         
  -8   5  17         48.45         63.35         8.16 o                         
  -7   5  17         32.69         28.32         8.07 o                         
  -6   5  17         33.14         38.13        10.06 o                         
  -5   5  17          0.43         -4.91         9.58 o                         
  -3   5  17        640.60        608.26        43.64 o                         
  -2   5  17        160.91        180.90        10.16 o                         
  -1   5  17       1755.93       1855.89        40.88 o                         
   0   5  17        436.26        470.17        30.92 o                         
   1   5  17       1754.26       1851.31        62.88 o                         
   2   5  17        162.83        178.42        13.88 o                         
   3   5  17        641.60        677.45        30.06 o                         
   4   5  17         48.11         51.98         5.56 o                         
   5   5  17          0.52          1.53         4.45 o                         
   6   5  17         33.34         31.59         6.76 o                         
  -7   6  17          8.52         10.90         5.28 o                         
  -6   6  17         56.95         61.88        10.69 o                         
  -5   6  17        127.39        127.89        15.94 o                         
  -3   6  17        144.63        167.99        12.74 o                         
  -2   6  17        146.31        154.55        11.38 o                         
  -1   6  17        456.63        470.92        15.83 o                         
   0   6  17          0.37          0.49         4.83 o                         
   1   6  17        455.05        480.49        24.33 o                         
   2   6  17        147.27        166.90        13.80 o                         
   3   6  17        145.96        176.02        13.68 o                         
   4   6  17        303.40        302.27        12.62 o                         
   5   6  17        126.29        139.76        11.93 o                         
   6   6  17         57.06         43.56         7.04 o                         
  -6   7  17         67.21         75.08         9.71 o                         
  -5   7  17        259.03        263.74        20.34 o                         
  -4   7  17        109.00         72.37        11.36 o                         
  -3   7  17          8.59         18.58         5.50 o                         
  -2   7  17         64.67         81.52         6.60 o                         
  -1   7  17        162.87        178.13         9.91 o                         
   0   7  17         23.35         24.21         4.58 o                         
   1   7  17        162.81        166.42        13.79 o                         
   2   7  17         63.54         77.89         9.70 o                         
   3   7  17          8.20         19.36         5.88 o                         
   4   7  17        107.72        117.79         7.41 o                         
   5   7  17        256.74        260.84        16.07 o                         
   6   7  17         65.50         60.11         7.55 o                         
  -3   8  17        130.25        137.08        10.81 o                         
  -2   8  17        696.72        719.08        21.87 o                         
  -1   8  17         29.78         44.67         5.30 o                         
   0   8  17        801.18        824.96        34.82 o                         
   1   8  17         29.34         42.93         8.30 o                         
   2   8  17        698.65        758.13        32.43 o                         
   3   8  17        129.15        137.27        11.73 o                         
   4   8  17        246.04        247.79        10.54 o                         
   5   8  17         99.87         96.27         9.25 o                         
   6   8  17         26.03         18.52         4.66 o                         
  -3   9  17        112.73        123.13         9.58 o                         
  -2   9  17         83.29         86.69         8.42 o                         
  -1   9  17        293.99        294.44        12.49 o                         
   0   9  17         66.62         76.71         9.36 o                         
   1   9  17        295.14        324.51        18.79 o                         
   2   9  17         84.22         97.15         9.82 o                         
   3   9  17        111.64        118.03        10.22 o                         
   4   9  17         54.73         52.65         4.54 o                         
   5   9  17         20.43         12.89         4.34 o                         
  -2  10  17          5.99          5.35         3.75 o                         
  -1  10  17         28.31         37.46         6.39 o                         
   0  10  17         11.28          6.96         4.70 o                         
   1  10  17         27.32         37.33         6.58 o                         
   2  10  17          6.12         11.20         4.62 o                         
   3  10  17        245.66        266.40        14.19 o                         
   4  10  17         70.01         60.67         6.33 o                         
  -2  11  17         37.74         37.13         4.67 o                         
  -1  11  17         67.01         71.98         6.98 o                         
   0  11  17         24.64         26.15         4.97 o                         
   1  11  17         67.53         69.00         6.94 o                         
   2  11  17         37.50         50.72         5.72 o                         
   3  11  17         34.33         40.21         4.57 o                         
   0   0  18       2256.73       2168.07        72.55 o                         
   1   0  18       1112.85       1117.92        28.34 o                         
   2   0  18       1410.55       1487.95        35.60 o                         
   3   0  18        318.13        315.25        25.71 o                         
   4   0  18        264.85        212.81        21.16 o                         
   5   0  18         55.90         32.65         9.48 o                         
   6   0  18        186.02        183.31        20.27 o                         
   7   0  18         79.52        129.77        15.80 o                         
   8   0  18         11.63         13.13         5.41 o                         
  -8   1  18        550.65        623.82        31.60 o                         
  -7   1  18        159.28        142.48        16.32 o                         
  -6   1  18         93.23         82.35        14.74 o                         
  -5   1  18         81.62         64.23        11.78 o                         
  -4   1  18         84.85         81.17        10.93 o                         
  -3   1  18         17.76          9.17         5.20 o                         
  -2   1  18        339.57        297.87        11.92 o                         
  -1   1  18         22.03         19.73         3.90 o                         
   0   1  18       2365.71       2423.27        66.78 o                         
   1   1  18         21.51         21.45         4.30 o                         
   2   1  18        342.93        304.22        14.11 o                         
   3   1  18         17.66         13.77         5.10 o                         
   4   1  18         86.10         65.23        20.06 o                         
   5   1  18         80.98         58.98        10.28 o                         
   6   1  18         92.09         86.54        14.09 o                         
   7   1  18        159.02        129.11        14.63 o                         
  -8   2  18        225.74        233.89        17.70 o                         
  -7   2  18        241.98        260.25        22.16 o                         
  -6   2  18         73.48         74.83        14.03 o                         
  -5   2  18          8.30         15.51         8.20 o                         
  -4   2  18         35.50         32.24         8.07 o                         
  -3   2  18         36.57         26.36         6.61 o                         
  -2   2  18        128.66        118.65         7.63 o                         
  -1   2  18       1073.66       1076.09        25.84 o                         
   0   2  18        282.49        279.74        13.20 o                         
   1   2  18       1073.93       1133.62        33.14 o                         
   2   2  18        130.56        139.73         9.82 o                         
   3   2  18         35.52         33.78         7.11 o                         
   4   2  18         34.19         21.68         6.31 o                         
   6   2  18         73.84         47.87         9.38 o                         
   7   2  18        241.05        246.01        18.06 o                         
  -8   3  18         17.56         10.62         5.55 o                         
  -7   3  18         50.81         54.07        10.80 o                         
  -6   3  18         43.25         51.85        12.20 o                         
  -4   3  18        420.88        415.78        22.67 o                         
  -3   3  18        137.40        143.96        13.25 o                         
  -2   3  18        368.04        320.24        15.34 o                         
  -1   3  18        119.09        135.12         8.26 o                         
   0   3  18         73.42         89.89         8.05 o                         
   1   3  18        118.58        129.76        12.48 o                         
   2   3  18        367.00        357.35        16.25 o                         
   3   3  18        138.61        132.14        12.36 o                         
   4   3  18        421.25        416.69        15.67 o                         
   5   3  18         49.94         45.75         7.53 o                         
  -8   4  18          8.82          5.15         4.32 o                         
  -7   4  18         71.52         90.70        12.58 o                         
  -6   4  18         71.77         63.26        12.57 o                         
  -3   4  18        403.42        387.12        23.87 o                         
  -2   4  18        800.09        828.08        23.57 o                         
  -1   4  18       1143.69       1257.36        30.54 o                         
   0   4  18        488.35        547.99        20.87 o                         
   1   4  18       1141.64       1236.75        44.23 o                         
   2   4  18        802.76        839.45        27.92 o                         
   3   4  18        406.01        376.73        14.20 o                         
   4   4  18        349.32        324.96        14.97 o                         
   5   4  18         68.01         43.06         7.06 o                         
   6   4  18         72.96         64.23         8.77 o                         
  -8   5  18        160.53        188.50        12.74 o                         
  -7   5  18         19.56         30.81         7.19 o                         
  -6   5  18         27.05         22.79         8.92 o                         
  -5   5  18         30.94         28.21        10.39 o                         
  -2   5  18         14.62          9.82         4.31 o                         
  -1   5  18         58.86         54.96         6.55 o                         
   0   5  18        152.24        147.40        10.53 o                         
   1   5  18         59.07         52.41         8.33 o                         
   2   5  18         14.68         27.75         6.90 o                         
   3   5  18       2320.42       2447.67        79.95 o                         
   4   5  18        277.03        274.03        12.08 o                         
   5   5  18         30.24         25.80         6.05 o                         
   6   5  18         27.24         20.15         5.31 o                         
  -7   6  18         57.36         75.63         9.11 o                         
  -6   6  18         21.73         20.30         6.79 o                         
  -5   6  18         33.69         31.71         9.13 o                         
  -3   6  18          1.67          4.32         4.09 o                         
  -2   6  18        470.53        532.74        25.55 o                         
  -1   6  18       1360.29       1500.56        53.87 o                         
   0   6  18        633.61        647.54        29.80 o                         
   1   6  18       1359.33       1505.09        54.34 o                         
   2   6  18        469.61        486.60        24.70 o                         
   3   6  18          1.80          8.82         5.34 o                         
   4   6  18        179.62        166.50         9.93 o                         
   5   6  18         32.75         20.61         5.46 o                         
   6   6  18         22.02         29.53         6.13 o                         
  -6   7  18        114.39        123.87        11.40 o                         
  -5   7  18         27.09         25.48         7.30 o                         
  -4   7  18        136.40        122.39        14.06 o                         
  -3   7  18         46.41         46.38         7.02 o                         
  -2   7  18         59.88         68.35         8.64 o                         
  -1   7  18         14.89         16.39         6.11 o                         
   0   7  18        302.31        333.25        20.06 o                         
   1   7  18         15.33         18.40         6.62 o                         
   2   7  18         60.67         68.37         9.59 o                         
   3   7  18         46.45         44.40         7.84 o                         
   4   7  18        136.93        132.65         7.83 o                         
   5   7  18         25.58         23.81         5.50 o                         
   6   7  18        115.88        100.16         9.10 o                         
  -3   8  18         29.85         34.82         6.20 o                         
  -2   8  18        298.86        328.42        18.66 o                         
  -1   8  18        108.46        105.88        10.53 o                         
   0   8  18        144.58        132.50        12.68 o                         
   1   8  18        109.69        120.06        11.74 o                         
   2   8  18        300.66        308.75        18.57 o                         
   3   8  18         30.02         31.41         6.28 o                         
   4   8  18         57.57         54.92         9.45 o                         
   5   8  18         51.82         51.59         6.61 o                         
   6   8  18          5.24          0.06         3.25 o                         
  -3   9  18         88.41        103.50         8.71 o                         
  -2   9  18        127.90        144.19        11.07 o                         
  -1   9  18         99.28        103.45        10.08 o                         
   0   9  18        126.85        138.91        11.91 o                         
   1   9  18         99.43        108.20        10.63 o                         
   2   9  18        127.76        137.60        11.55 o                         
   3   9  18         91.45        103.31         9.22 o                         
   4   9  18         16.94         14.09         9.14 o                         
   5   9  18        158.22        162.43        10.23 o                         
  -2  10  18         49.03         60.76         6.46 o                         
  -1  10  18         70.34         73.99         7.70 o                         
   0  10  18         15.91         20.55         5.21 o                         
   1  10  18         69.21         61.54         7.47 o                         
   2  10  18         48.79         59.92         6.91 o                         
   3  10  18         59.03         57.11         4.41 o                         
   4  10  18        137.44        134.41         8.54 o                         
  -1  11  18          7.39         11.64         3.41 o                         
   0  11  18        180.58        190.68        11.02 o                         
   1  11  18          7.19         13.49         3.89 o                         
   2  11  18         19.55         19.38         2.62 o                         
   1   0  19         30.29         36.77         5.10 o                         
   2   0  19        565.39        572.11        19.33 o                         
   3   0  19         26.31         39.86        10.83 o                         
   4   0  19          1.79         -6.48        28.79 o                         
   5   0  19         90.27         83.52        12.16 o                         
   6   0  19         13.22         18.44         8.68 o                         
   7   0  19        213.99        177.84        17.52 o                         
   8   0  19        258.39        293.04        18.55 o                         
  -8   1  19         24.56         33.45         7.33 o                         
  -7   1  19        119.74        144.71        16.77 o                         
  -6   1  19         23.43         28.30        10.15 o                         
  -5   1  19        196.06        189.91        18.99 o                         
  -4   1  19        358.96        284.37        37.20 o                         
  -3   1  19         62.83         44.18        15.45 o                         
  -2   1  19        138.19        130.91         8.76 o                         
  -1   1  19        157.83        141.38         9.03 o                         
   0   1  19        215.03        238.80        12.41 o                         
   1   1  19        157.23        132.84         8.66 o                         
   2   1  19        136.74        130.88         8.99 o                         
   3   1  19         61.04         56.47         8.63 o                         
   4   1  19        358.75        311.56        53.40 o                         
   5   1  19        194.53        182.22        16.88 o                         
   6   1  19         23.89         24.01         8.19 o                         
   7   1  19        120.20        132.58        14.17 o                         
   8   1  19         24.84          6.78         3.63 o                         
  -8   2  19         48.53         71.68         9.45 o                         
  -7   2  19        112.27        125.37        15.41 o                         
  -6   2  19         80.60         86.26        14.44 o                         
  -5   2  19         67.53         68.74        12.45 o                         
  -4   2  19        438.38        428.48        39.78 o                         
  -3   2  19         18.21         20.57         6.92 o                         
  -2   2  19        163.52        162.81         9.26 o                         
  -1   2  19        969.43       1010.39        27.53 o                         
   0   2  19         14.62         10.68         6.24 o                         
   1   2  19        968.87       1016.87        30.61 o                         
   2   2  19        166.71        180.18        11.25 o                         
   3   2  19         18.16         17.71         5.82 o                         
   4   2  19        438.62        425.37        59.78 o                         
   5   2  19         68.88         68.48        10.03 o                         
   6   2  19         79.74         78.15        11.64 o                         
  -8   3  19          3.94          0.68         4.22 o                         
  -7   3  19         74.25         85.99        12.75 o                         
  -6   3  19         82.70         96.40        14.99 o                         
  -4   3  19        359.40        397.75        29.42 o                         
  -3   3  19        277.23        273.54        18.33 o                         
  -2   3  19         35.79         31.51         5.14 o                         
  -1   3  19        469.70        503.35        17.75 o                         
   0   3  19          1.06          5.44         4.03 o                         
   1   3  19        463.51        486.94        21.08 o                         
   2   3  19         36.38         38.17         6.05 o                         
   3   3  19        280.50        253.06        17.51 o                         
   4   3  19        359.37        363.15        21.74 o                         
   5   3  19        214.01        199.71        14.95 o                         
  -8   4  19         52.78         65.05         8.01 o                         
  -7   4  19         77.12         95.67        12.35 o                         
  -6   4  19         32.71         35.18        10.38 o                         
  -3   4  19        610.44        606.75        28.83 o                         
  -2   4  19        353.48        371.20        15.38 o                         
  -1   4  19        529.39        565.05        19.73 o                         
   0   4  19        129.99        129.22        10.12 o                         
   1   4  19        534.35        559.21        21.76 o                         
   2   4  19        349.45        351.08        20.67 o                         
   3   4  19        609.42        630.77        29.68 o                         
   4   4  19        232.85        223.98        10.89 o                         
   5   4  19        230.75        209.01        14.65 o                         
  -7   5  19         23.88         30.38         6.94 o                         
  -6   5  19         27.67         24.23         7.69 o                         
  -5   5  19        155.01        163.02        18.40 o                         
  -2   5  19        504.59        549.45        23.25 o                         
  -1   5  19         16.50         20.26         5.70 o                         
   0   5  19        216.22        205.71        15.59 o                         
   1   5  19         16.06         25.45         6.74 o                         
   2   5  19        500.15        520.02        26.04 o                         
   3   5  19         50.15         53.51         5.52 o                         
   4   5  19         13.11         15.80         3.78 o                         
   5   5  19        155.01        116.16        10.77 o                         
  -7   6  19         36.42         44.97         6.59 o                         
  -6   6  19          8.36         15.42         6.25 o                         
  -5   6  19          7.59          5.51         5.87 o                         
  -4   6  19        178.34        172.54        18.14 o                         
  -3   6  19        459.37        497.11        23.83 o                         
  -2   6  19         16.59         21.75         5.92 o                         
  -1   6  19         12.67         10.37         6.31 o                         
   0   6  19        158.06        162.00        13.81 o                         
   1   6  19         12.73         13.42         6.50 o                         
   2   6  19         17.04         20.22         6.93 o                         
   3   6  19        456.75        454.45        23.59 o                         
   4   6  19        181.60        165.07         8.99 o                         
   5   6  19          7.83          3.88         4.31 o                         
   6   6  19          8.34          5.46         4.08 o                         
  -6   7  19         22.90         32.01         6.05 o                         
  -5   7  19         84.04         84.70        10.62 o                         
  -4   7  19         79.33         88.54        11.89 o                         
  -3   7  19         42.02         42.26         6.77 o                         
  -2   7  19         45.35         35.09         6.84 o                         
  -1   7  19        139.44        162.59        13.54 o                         
   0   7  19         49.05         70.31         9.67 o                         
   1   7  19        140.10        166.03        13.98 o                         
   2   7  19         45.44         44.56         8.15 o                         
   3   7  19         42.22         31.85         6.86 o                         
   4   7  19         78.88         75.73         6.00 o                         
   5   7  19         82.48         76.84         7.97 o                         
  -3   8  19         10.10          8.37         4.00 o                         
  -2   8  19         70.42         87.24         9.22 o                         
  -1   8  19         80.37        101.19        10.57 o                         
   0   8  19          1.91          1.91         5.26 o                         
   1   8  19         81.52         94.92        10.47 o                         
   2   8  19         74.11         91.31        10.00 o                         
   3   8  19         10.56         14.04         3.44 o                         
   4   8  19         17.82         21.31         3.49 o                         
   5   8  19         18.15         19.62         4.49 o                         
  -2   9  19          6.68         10.11         4.23 o                         
  -1   9  19         21.75         38.46         6.78 o                         
   0   9  19          2.16          3.91         4.85 o                         
   1   9  19         21.98         23.97         6.17 o                         
   2   9  19          6.47          5.21         4.26 o                         
   3   9  19        108.72         95.49         5.94 o                         
   4   9  19         36.57         18.48        19.92 o                         
  -2  10  19        109.32        104.38         8.03 o                         
  -1  10  19         93.57         94.27         8.16 o                         
   0  10  19         10.87         13.99         4.24 o                         
   1  10  19         92.27         96.60         8.69 o                         
   2  10  19        108.41        102.21         8.53 o                         
   3  10  19         81.69         88.66         5.04 o                         
   0  11  19         21.02         28.28         4.40 o                         
   1  11  19          3.76         11.16         3.47 o                         
   0   0  20        171.89        166.90        15.27 o                         
   1   0  20        185.59        159.70        10.45 o                         
   2   0  20          4.75          5.44         3.93 o                         
   3   0  20          4.50          1.00         6.45 o                         
   4   0  20        217.66        199.41        18.22 o                         
   5   0  20         31.48         22.80         8.52 o                         
   6   0  20          6.33          9.05         8.20 o                         
   7   0  20         28.20         41.21         8.89 o                         
   8   0  20         32.34         35.29         6.39 o                         
  -8   1  20          3.55         21.40         5.84 o                         
  -7   1  20        183.17        174.93        17.25 o                         
  -6   1  20         79.63         77.56        13.32 o                         
  -5   1  20         75.70        100.19        14.05 o                         
  -4   1  20        101.97        100.89        14.15 o                         
  -3   1  20        115.42        110.51        13.09 o                         
  -2   1  20        148.10        148.71         9.83 o                         
  -1   1  20        250.48        258.08        13.41 o                         
   0   1  20         12.42         15.74         6.42 o                         
   1   1  20        249.20        288.88        14.21 o                         
   2   1  20        146.00        135.15         9.42 o                         
   3   1  20        115.88        110.18        23.58 o                         
   4   1  20        101.17         77.00        11.44 o                         
   5   1  20         77.16        103.49        13.17 o                         
   6   1  20         79.19         68.49        12.26 o                         
   7   1  20        183.20        186.03        16.03 o                         
  -8   2  20          4.21          2.89         4.35 o                         
  -7   2  20        142.91        157.88        16.14 o                         
  -6   2  20          0.02         -3.26         8.54 o                         
  -5   2  20         49.12         70.00        12.91 o                         
  -4   2  20         68.13         74.32        14.02 o                         
  -3   2  20        151.64        159.28        17.50 o                         
  -2   2  20        177.60        182.85        10.18 o                         
  -1   2  20        512.45        494.01        19.59 o                         
   0   2  20          3.28          2.19         4.12 o                         
   1   2  20        517.01        524.34        18.83 o                         
   2   2  20        178.12        193.91        11.42 o                         
   3   2  20        149.68        134.52        24.36 o                         
   4   2  20         68.69         76.93        10.61 o                         
   5   2  20         48.54         52.22         9.13 o                         
   6   2  20          0.03         -4.49         5.80 o                         
  -8   3  20          4.62          7.39         4.27 o                         
  -7   3  20        101.84        125.48        13.97 o                         
  -6   3  20         50.03         63.86        12.26 o                         
  -4   3  20         16.47         20.96        10.73 o                         
  -3   3  20        348.54        342.10        55.83 o                         
  -2   3  20          4.16          1.97         3.52 o                         
  -1   3  20        209.40        212.87        12.53 o                         
   0   3  20        184.65        189.73        11.83 o                         
   1   3  20        211.03        221.61        13.11 o                         
   2   3  20          4.66          1.73         7.87 o                         
   3   3  20        346.38        345.26        21.33 o                         
   4   3  20         15.70         10.19         5.61 o                         
   5   3  20         11.03          2.00         5.06 o                         
  -7   4  20         24.80         25.18         7.15 o                         
  -6   4  20         26.82         29.23         8.82 o                         
  -3   4  20        400.75        416.07        31.81 o                         
  -2   4  20        424.25        445.25        17.41 o                         
  -1   4  20        344.77        374.73        17.38 o                         
   0   4  20         76.27         78.66         8.29 o                         
   1   4  20        346.84        379.46        17.59 o                         
   2   4  20        428.08        482.27        25.48 o                         
   3   4  20        397.73        386.38        22.32 o                         
   4   4  20         21.82         22.96         7.02 o                         
   5   4  20          8.57         10.05         3.56 o                         
  -7   5  20         34.39         47.92         7.74 o                         
  -6   5  20        141.20        125.64        14.53 o                         
  -5   5  20          4.30         -3.26         6.31 o                         
  -2   5  20         30.97         29.32         6.76 o                         
  -1   5  20       1465.28       1552.53        55.87 o                         
   0   5  20       2388.55       2713.20        88.00 o                         
   1   5  20       1465.34       1656.28        59.20 o                         
   2   5  20         31.46         32.16         7.68 o                         
   3   5  20         34.43         28.92         6.98 o                         
   4   5  20        285.80        269.90        16.82 o                         
   5   5  20          4.27          4.06         4.03 o                         
  -6   6  20         77.27         80.57        10.01 o                         
  -5   6  20        186.75        179.53        16.85 o                         
  -4   6  20         25.27         22.33         7.37 o                         
  -2   6  20        113.01        120.18        11.60 o                         
  -1   6  20        104.17        109.49        11.34 o                         
   0   6  20         13.59         19.88         7.53 o                         
   1   6  20        105.84        123.76        12.39 o                         
   2   6  20        113.97        138.83        13.03 o                         
   3   6  20        547.99        562.50        18.09 o                         
   4   6  20         25.34         16.26         3.51 o                         
   5   6  20        189.00        167.98        11.80 o                         
  -5   7  20         14.20         15.46         5.94 o                         
  -4   7  20        104.26        120.81        12.83 o                         
  -2   7  20         53.47         55.39         8.35 o                         
  -1   7  20        116.22        122.10        11.70 o                         
   0   7  20         18.40         16.91         6.53 o                         
   1   7  20        114.77        114.78        12.05 o                         
   2   7  20         54.41         68.08         9.38 o                         
   3   7  20          2.04          4.34         3.13 o                         
   4   7  20        103.67        101.46         6.51 o                         
   5   7  20         13.74         14.73         4.14 o                         
  -2   8  20         15.68         17.67         5.23 o                         
  -1   8  20        341.76        339.81        19.21 o                         
   0   8  20         15.13          8.31         5.46 o                         
   1   8  20        343.93        396.70        21.51 o                         
   2   8  20         15.61         16.31         5.68 o                         
   3   8  20         20.57         15.88         3.43 o                         
   4   8  20         13.57         20.71         3.50 o                         
   5   8  20          5.88          6.44         3.42 o                         
  -2   9  20          6.02         10.26         4.44 o                         
  -1   9  20         32.22         32.39         6.21 o                         
   0   9  20        261.73        257.93        15.54 o                         
   1   9  20         31.48         35.27         6.66 o                         
   2   9  20          5.98          6.59         4.00 o                         
   3   9  20        177.09        173.67         7.70 o                         
   4   9  20         26.33         28.00         4.21 o                         
  -2  10  20         26.25         23.86         4.10 o                         
  -1  10  20         61.06         53.86         6.36 o                         
   0  10  20          4.56         11.81         4.06 o                         
   1  10  20         61.53         59.49         6.70 o                         
   2  10  20         27.43         37.60         4.70 o                         
   1   0  21         58.19         54.89         6.90 o                         
   2   0  21         62.98         54.60         6.69 o                         
   3   0  21        246.87        195.01        21.69 o                         
   4   0  21        263.64        245.50        20.52 o                         
   5   0  21         17.00          3.85         6.50 o                         
   6   0  21          4.05         -5.01         7.59 o                         
   7   0  21        138.58        144.58        14.12 o                         
  -8   1  21         33.38         44.43         6.61 o                         
  -7   1  21        282.15        352.53        23.54 o                         
  -6   1  21         76.55         76.09        12.86 o                         
  -5   1  21        428.20        405.29        27.66 o                         
  -4   1  21         21.51         16.37         8.58 o                         
  -3   1  21        189.42        199.20        19.43 o                         
  -2   1  21        276.85        263.30        13.47 o                         
  -1   1  21        715.81        703.35        25.20 o                         
   0   1  21        870.81        891.91        28.70 o                         
   1   1  21        717.00        697.88        24.58 o                         
   2   1  21        278.38        284.58        14.02 o                         
   3   1  21        189.97        167.48        15.75 o                         
   4   1  21         21.40          9.88         7.34 o                         
   5   1  21        429.64        422.81        26.11 o                         
   6   1  21         75.68         65.55        11.08 o                         
   7   1  21        282.89        311.80        19.87 o                         
  -8   2  21          7.86         12.95         4.29 o                         
  -7   2  21          2.42          0.47         5.62 o                         
  -6   2  21         14.31         26.99         9.38 o                         
  -5   2  21         11.58          9.88         7.86 o                         
  -4   2  21         63.23         68.47        13.44 o                         
  -3   2  21        217.34        242.71        22.12 o                         
  -2   2  21         81.42         70.52         7.39 o                         
  -1   2  21        313.97        324.16        20.63 o                         
   0   2  21        488.39        516.81        20.56 o                         
   1   2  21        314.15        311.54        15.62 o                         
   2   2  21         81.75         77.93         8.24 o                         
   3   2  21        220.23        205.56        16.96 o                         
   4   2  21         65.72         43.27         9.07 o                         
   5   2  21         11.54         12.36         5.59 o                         
   6   2  21         13.75          4.78         5.00 o                         
  -7   3  21          1.07         -0.47         4.91 o                         
  -6   3  21          9.70          3.06         6.78 o                         
  -4   3  21        217.09        224.88        22.63 o                         
  -3   3  21          8.79         12.88         9.99 o                         
  -2   3  21        399.89        368.17        15.70 o                         
  -1   3  21         27.79         28.47         5.93 o                         
   0   3  21        347.76        358.61        17.05 o                         
   1   3  21         26.74         29.89         6.33 o                         
   2   3  21        403.93        407.04        17.21 o                         
   3   3  21          8.48         12.12         6.44 o                         
   4   3  21        215.72        192.16        15.97 o                         
   5   3  21         11.81          5.93         4.63 o                         
  -7   4  21          5.98          9.69         5.61 o                         
  -6   4  21          7.04          5.20         6.37 o                         
  -3   4  21        182.68        191.16        21.90 o                         
  -2   4  21       1313.05       1454.21        41.52 o                         
  -1   4  21        353.85        372.84        17.65 o                         
   0   4  21          0.03          6.79         5.37 o                         
   1   4  21        351.83        383.90        18.10 o                         
   2   4  21       1315.91       1454.03        54.52 o                         
   3   4  21        183.14        189.90        15.38 o                         
   4   4  21        153.30        140.66        12.91 o                         
   5   4  21        201.79        158.29        13.09 o                         
  -7   5  21         34.44         37.31         6.27 o                         
  -6   5  21        193.48        224.04        17.88 o                         
  -5   5  21         77.58        102.66        14.25 o                         
  -2   5  21        286.06        321.72        19.25 o                         
  -1   5  21        520.74        610.70        29.07 o                         
   0   5  21          0.58         -0.92         5.89 o                         
   1   5  21        517.22        594.13        29.20 o                         
   2   5  21        284.48        319.66        20.02 o                         
   3   5  21        239.00        267.64        18.21 o                         
   4   5  21         41.84         39.74         7.59 o                         
   5   5  21         77.22         81.03         8.40 o                         
  -6   6  21         29.99         24.38         6.36 o                         
  -5   6  21         49.45         36.42         8.20 o                         
  -4   6  21         63.83         67.86        10.97 o                         
  -2   6  21        310.18        317.92        18.76 o                         
  -1   6  21        885.72        979.73        39.82 o                         
   0   6  21          4.83         18.64         6.89 o                         
   1   6  21        885.11        996.09        40.74 o                         
   2   6  21        313.24        339.08        20.44 o                         
   3   6  21        135.22        141.31        12.68 o                         
   4   6  21         63.13         60.64         5.36 o                         
   5   6  21         49.92         35.54         5.86 o                         
  -2   7  21        138.32        162.80        12.84 o                         
  -1   7  21          1.28         -2.84         5.17 o                         
   0   7  21          7.43          3.71         5.48 o                         
   1   7  21          0.92          5.65         5.99 o                         
   2   7  21        135.79        162.29        13.26 o                         
   3   7  21         28.73         25.84         3.96 o                         
   4   7  21        120.80        121.95         6.86 o                         
   5   7  21         40.43         43.72         5.47 o                         
  -2   8  21          2.84          2.09         3.97 o                         
  -1   8  21         38.46         39.07         6.79 o                         
   0   8  21         53.35         52.07         8.14 o                         
   1   8  21         38.16         26.56         6.82 o                         
   2   8  21          2.69         -0.30         2.55 o                         
   3   8  21         90.35         99.54         6.00 o                         
   4   8  21          1.00         -0.96         2.40 o                         
  -2   9  21         43.18         44.15         5.80 o                         
  -1   9  21         10.26          4.62         3.94 o                         
   0   9  21         47.97         44.21         6.63 o                         
   1   9  21         10.19          9.00         4.47 o                         
   2   9  21         41.80         47.80         4.06 o                         
   3   9  21         10.38          9.77         4.06 o                         
  -1  10  21         35.38         37.96         5.13 o                         
   0  10  21         47.58         50.26         5.85 o                         
   1  10  21         35.63         47.50         6.72 o                         
   2  10  21         86.34        100.89         7.56 o                         
   0   0  22         15.70         16.44         8.14 o                         
   1   0  22        425.96        400.27        18.08 o                         
   2   0  22         68.91         68.50         8.08 o                         
   3   0  22        353.46        320.99        23.93 o                         
   4   0  22        490.50        466.51        29.41 o                         
   5   0  22        271.57        252.57        20.44 o                         
   6   0  22        156.50        164.99        17.68 o                         
   7   0  22          2.77          1.67         4.78 o                         
  -7   1  22         98.97        135.75        13.51 o                         
  -6   1  22          1.08         -1.36         7.16 o                         
  -5   1  22        552.47        558.50        32.50 o                         
  -4   1  22          4.52         10.46         8.45 o                         
  -3   1  22        417.09        431.09        29.23 o                         
  -2   1  22        323.02        331.23        16.44 o                         
  -1   1  22        153.50        152.69        14.60 o                         
   0   1  22        154.78        155.31        11.59 o                         
   1   1  22        152.29        161.40        11.52 o                         
   2   1  22        325.47        352.57        17.25 o                         
   3   1  22        417.87        440.79        27.09 o                         
   4   1  22          4.85         -0.34         6.39 o                         
   5   1  22        552.19        498.82        28.34 o                         
   6   1  22          0.99         -0.84         5.64 o                         
  -7   2  22         29.45         43.26         8.23 o                         
  -6   2  22        262.24        301.08        23.46 o                         
  -5   2  22         90.49         88.34        13.01 o                         
  -4   2  22        109.67        106.62        16.05 o                         
  -3   2  22        113.26        116.64        16.42 o                         
  -2   2  22        195.89        183.94        12.15 o                         
  -1   2  22          2.76          6.24         4.80 o                         
   0   2  22          9.21          7.74         5.34 o                         
   1   2  22          2.90         -1.91         4.89 o                         
   2   2  22        194.64        190.82        18.03 o                         
   3   2  22        112.91        101.57        12.55 o                         
   4   2  22        108.36        108.82        13.28 o                         
   5   2  22         90.70        100.38        11.77 o                         
   6   2  22        261.49        273.44        18.92 o                         
  -7   3  22         32.20         46.78         7.96 o                         
  -6   3  22        102.94        107.16        13.81 o                         
  -4   3  22        180.30        186.09        20.66 o                         
  -3   3  22        129.57        177.71        21.00 o                         
  -2   3  22         19.83         12.25         5.06 o                         
  -1   3  22         27.55         30.20         6.16 o                         
   0   3  22          0.03          0.83         4.86 o                         
   1   3  22         26.63         25.95         6.13 o                         
   2   3  22         19.92         25.41         6.15 o                         
   3   3  22        129.34        139.99        13.78 o                         
   4   3  22        181.73        168.74        15.14 o                         
   5   3  22         71.42         53.84         8.24 o                         
  -7   4  22         16.09         29.10         6.08 o                         
  -6   4  22        139.21        158.47        15.68 o                         
  -5   4  22         94.37        117.64        15.37 o                         
  -3   4  22          3.36          3.43         9.23 o                         
  -2   4  22        336.16        345.64        17.07 o                         
  -1   4  22        191.26        214.49        13.35 o                         
   0   4  22         67.59         63.74         8.25 o                         
   1   4  22        193.08        228.13        14.06 o                         
   2   4  22        336.73        349.27        21.94 o                         
   3   4  22          3.31          5.28         5.93 o                         
   4   4  22        228.10        229.86        16.86 o                         
   5   4  22         94.10         82.02         9.42 o                         
  -6   5  22         41.39         45.39         7.97 o                         
  -5   5  22         73.86         87.49        12.13 o                         
  -2   5  22        181.98        171.19        14.18 o                         
  -1   5  22        126.41        121.52        12.63 o                         
   0   5  22        286.87        324.59        20.38 o                         
   1   5  22        126.62        111.01        12.48 o                         
   2   5  22        179.40        177.76        14.90 o                         
   3   5  22        222.08        232.71        16.82 o                         
   4   5  22        218.89        234.25        15.99 o                         
  -5   6  22         28.75         41.08         7.85 o                         
  -4   6  22         45.42         56.56         9.73 o                         
  -2   6  22        308.86        309.72        18.45 o                         
  -1   6  22        164.79        193.42        14.84 o                         
   0   6  22         73.79         80.76        10.29 o                         
   1   6  22        166.27        176.39        14.86 o                         
   2   6  22        310.67        331.67        20.15 o                         
   3   6  22         10.31         17.78         5.98 o                         
   4   6  22         46.77         40.47         6.91 o                         
  -2   7  22         73.26         61.07         8.03 o                         
  -1   7  22         17.63         26.20         6.29 o                         
   0   7  22        385.72        423.25        22.51 o                         
   1   7  22         17.61         16.88         6.00 o                         
   2   7  22         72.86         81.19         9.73 o                         
   3   7  22        103.76         94.41         9.76 o                         
   4   7  22         12.40          7.92         4.09 o                         
  -2   8  22         79.99         83.54         8.34 o                         
  -1   8  22          2.52          8.20         4.76 o                         
   0   8  22        234.97        276.80        16.59 o                         
   1   8  22          2.63          9.00         4.99 o                         
   2   8  22         78.41         78.79         8.56 o                         
   3   8  22         22.97         11.58         4.16 o                         
  -2   9  22         83.09         75.33         6.69 o                         
  -1   9  22          9.02          8.25         4.19 o                         
   0   9  22          2.45          1.70         3.84 o                         
   1   9  22          8.96          6.20         4.32 o                         
   2   9  22         83.40         78.99         7.76 o                         
   3   9  22         87.13         78.10         6.85 o                         
   0  10  22         33.64         26.80         4.21 o                         
   1  10  22         30.61         29.47         4.42 o                         
   1   0  23         26.06         23.80         6.04 o                         
   2   0  23       1588.06       1659.78        51.06 o                         
   3   0  23        118.18        112.39        14.68 o                         
   4   0  23        215.35        251.33        21.31 o                         
   5   0  23         32.23         43.22         9.32 o                         
   6   0  23          0.49         -1.99         5.81 o                         
   7   0  23         86.79        123.19        11.23 o                         
  -7   1  23        162.81        224.18        16.07 o                         
  -6   1  23          1.68          3.02         5.80 o                         
  -5   1  23         43.71         41.69         9.35 o                         
  -4   1  23        142.04        176.57        18.72 o                         
  -3   1  23         41.47         51.57        12.09 o                         
  -2   1  23        392.80        399.26        18.45 o                         
  -1   1  23        159.33        157.24        16.20 o                         
   0   1  23          2.75          3.00         4.79 o                         
   1   1  23        159.94        154.78        11.61 o                         
   2   1  23        391.58        425.36        19.27 o                         
   3   1  23         42.55         48.93        10.74 o                         
   4   1  23        140.91        181.22        17.34 o                         
   5   1  23         43.64         38.09         8.82 o                         
   6   1  23          1.62          6.48         5.41 o                         
  -7   2  23         31.19         33.28         6.93 o                         
  -6   2  23         52.34         69.51        11.33 o                         
  -4   2  23         96.09         85.35        14.19 o                         
  -3   2  23         36.27         34.27        11.05 o                         
  -2   2  23        244.56        274.81        15.37 o                         
  -1   2  23         59.98         65.96         8.21 o                         
   0   2  23        470.73        558.03        33.02 o                         
   1   2  23         60.58         68.30         8.44 o                         
   2   2  23        242.70        279.82        26.38 o                         
   3   2  23         36.70         34.74         9.19 o                         
   4   2  23         94.77         67.80        10.81 o                         
   5   2  23        116.41         85.48        10.93 o                         
  -7   3  23         18.99         25.28         6.07 o                         
  -6   3  23          9.34         18.72         7.17 o                         
  -4   3  23         44.84         46.26        11.93 o                         
  -3   3  23        234.19        263.36        24.96 o                         
  -2   3  23        140.09        134.88        13.66 o                         
  -1   3  23        769.08        828.78        72.43 o                         
   0   3  23         93.66         97.97         9.52 o                         
   1   3  23        765.90        839.32        36.98 o                         
   2   3  23        140.29        129.52        17.14 o                         
   3   3  23        232.72        214.74        17.52 o                         
   4   3  23         44.18         45.11         8.77 o                         
   5   3  23         82.06         61.92         9.13 o                         
  -6   4  23          6.83          5.30         5.28 o                         
  -5   4  23         13.95         11.39         6.82 o                         
  -2   4  23        388.48        385.54        51.05 o                         
  -1   4  23        946.84       1107.05        80.54 o                         
   0   4  23        802.61        865.81        29.73 o                         
   1   4  23        943.76       1089.21        44.61 o                         
   2   4  23        388.46        414.11        24.29 o                         
   3   4  23         58.40         57.48         9.79 o                         
   4   4  23        177.90        157.24        13.78 o                         
   5   4  23         13.78         13.46         4.33 o                         
  -6   5  23         39.19         39.08         6.88 o                         
  -5   5  23         37.24         33.65         7.97 o                         
  -2   5  23        737.32        724.74        32.28 o                         
  -1   5  23         87.59         96.12        11.13 o                         
   0   5  23          0.04         -3.53         5.75 o                         
   1   5  23         87.68         81.86        10.93 o                         
   2   5  23        741.64        810.35        35.80 o                         
   3   5  23         21.47         11.64         5.93 o                         
   4   5  23         36.15         22.86         5.96 o                         
  -5   6  23          0.51         -3.56         4.48 o                         
  -4   6  23        141.45        167.93        14.95 o                         
  -2   6  23        131.36        140.55        12.22 o                         
  -1   6  23        516.30        559.68        27.20 o                         
   0   6  23        365.04        385.39        22.16 o                         
   1   6  23        515.96        580.87        28.53 o                         
   2   6  23        129.02        139.02        13.08 o                         
   3   6  23          1.38          3.76         5.18 o                         
   4   6  23        141.60        140.92        11.36 o                         
  -2   7  23         32.43         27.39         5.67 o                         
  -1   7  23         29.25         33.00         7.17 o                         
   0   7  23         33.74         24.47         6.49 o                         
   1   7  23         29.98         36.14         7.54 o                         
   2   7  23         32.32         23.47         6.10 o                         
   3   7  23          4.23          5.93         4.07 o                         
   4   7  23          1.71         -0.80         3.61 o                         
  -2   8  23         65.17         50.20         6.42 o                         
  -1   8  23        103.37         90.18         9.03 o                         
   0   8  23          1.11          7.66         4.64 o                         
   1   8  23        105.21        111.03         9.98 o                         
   2   8  23         65.29         66.38         7.86 o                         
   3   8  23          9.91          9.24         4.10 o                         
  -1   9  23         34.06         34.04         4.99 o                         
   0   9  23        269.91        263.53        14.30 o                         
   1   9  23         33.45         30.31         4.98 o                         
   2   9  23        121.17        127.54         9.05 o                         
   0   0  24         42.78         33.66         9.69 o                         
   1   0  24         19.43         16.92         5.65 o                         
   2   0  24         27.33         27.20         6.55 o                         
   3   0  24        233.38        231.13        20.36 o                         
   4   0  24          1.76          1.48         6.84 o                         
   5   0  24         16.69          7.65         6.86 o                         
   6   0  24         12.40          5.99         5.06 o                         
  -7   1  24         38.74         65.01         7.59 o                         
  -6   1  24        350.00        400.78        25.13 o                         
  -5   1  24          7.02         -1.78         7.35 o                         
  -4   1  24         43.70         34.35        10.27 o                         
  -3   1  24        393.89        373.66        27.63 o                         
  -2   1  24        318.98        316.91        16.67 o                         
  -1   1  24        183.15        180.00        18.69 o                         
   0   1  24        649.38        673.51        25.46 o                         
   1   1  24        180.09        180.34        14.41 o                         
   2   1  24        318.12        324.04        17.07 o                         
   3   1  24        391.95        342.89        23.90 o                         
   4   1  24         44.82         43.37         9.89 o                         
   5   1  24          6.65         -2.86         5.16 o                         
   6   1  24        349.78        362.93        21.71 o                         
  -6   2  24         21.81         30.56         7.75 o                         
  -4   2  24         64.26         61.97        12.80 o                         
  -3   2  24          2.73          0.80         8.59 o                         
  -2   2  24        335.67        355.23        31.92 o                         
  -1   2  24        123.56        136.60        11.39 o                         
   0   2  24        279.55        301.34        16.23 o                         
   1   2  24        121.83        136.71        11.17 o                         
   2   2  24        336.60        375.05        18.16 o                         
   3   2  24          3.04          7.59         7.10 o                         
   4   2  24         63.23         56.95        10.08 o                         
   5   2  24         54.22         31.10         7.06 o                         
  -6   3  24         79.48        101.97        12.03 o                         
  -3   3  24         10.84         16.23        10.29 o                         
  -2   3  24        298.37        293.25        18.06 o                         
  -1   3  24        309.82        313.08        16.42 o                         
   0   3  24          2.69          0.13         5.34 o                         
   1   3  24        312.33        314.01        16.78 o                         
   2   3  24        298.67        316.57        21.80 o                         
   3   3  24         10.39         16.05         7.19 o                         
   4   3  24        113.63        117.49        12.59 o                         
   5   3  24          2.64          8.63         4.82 o                         
  -6   4  24          1.06         -2.09         3.99 o                         
  -5   4  24         24.10         27.27         7.88 o                         
  -2   4  24          3.43          2.16         4.68 o                         
  -1   4  24         47.18         41.25         7.26 o                         
   0   4  24       1313.42       1478.02        42.55 o                         
   1   4  24         47.61         50.04         9.73 o                         
   2   4  24          3.54          0.77         6.30 o                         
   3   4  24         25.94         20.97         7.06 o                         
   4   4  24         52.48         49.09         8.15 o                         
  -5   5  24         65.58         92.72        10.89 o                         
  -2   5  24         78.32         66.59         9.04 o                         
  -1   5  24        232.09        253.86        17.76 o                         
   0   5  24         17.36         21.22         7.20 o                         
   1   5  24        232.17        238.69        17.61 o                         
   2   5  24         80.24         82.19        11.02 o                         
   3   5  24         78.87         79.07         9.94 o                         
   4   5  24         11.32          4.01         4.57 o                         
  -4   6  24         18.40         22.09         6.25 o                         
  -2   6  24         18.55         12.37         5.76 o                         
  -1   6  24         74.14         81.63         9.82 o                         
   0   6  24        282.31        317.47        19.65 o                         
   1   6  24         74.24         79.84        10.17 o                         
   2   6  24         19.14         12.37         5.69 o                         
   3   6  24          7.25          5.09         4.72 o                         
   4   6  24         18.15         13.98         4.83 o                         
  -2   7  24         43.74         44.51         6.60 o                         
  -1   7  24         26.14         27.27         6.30 o                         
   0   7  24          4.22          3.65         4.74 o                         
   1   7  24         24.39         19.04         5.94 o                         
   2   7  24         43.20         56.92         7.80 o                         
   3   7  24          1.33          0.62         3.87 o                         
  -1   8  24         27.56         16.64         4.68 o                         
   0   8  24          2.93          4.66         4.12 o                         
   1   8  24         27.16         19.57         5.50 o                         
   2   8  24        173.94        181.68        11.83 o                         
   3   8  24          5.81          4.06         3.45 o                         
   0   9  24         11.91         11.87         3.62 o                         
   1   9  24         44.08         38.21         5.24 o                         
   1   0  25        150.98        179.24        12.92 o                         
   2   0  25        141.00        118.39        10.42 o                         
   3   0  25        126.54        108.16        14.88 o                         
   4   0  25         15.06         15.25         8.11 o                         
   5   0  25         20.06         11.90         6.32 o                         
   6   0  25          0.43         -0.96         4.52 o                         
  -6   1  25         54.90        105.34        11.70 o                         
  -4   1  25        162.63        174.72        17.72 o                         
  -3   1  25         76.62         85.57        13.85 o                         
  -2   1  25        135.35        113.44        25.81 o                         
  -1   1  25         44.17         54.47         7.60 o                         
   0   1  25        110.31        146.73        20.41 o                         
   1   1  25         44.72         45.74         7.68 o                         
   2   1  25        135.94        116.43        10.34 o                         
   3   1  25         77.92         74.64        12.35 o                         
   4   1  25        162.70        148.83        15.23 o                         
   5   1  25          8.75          1.58         4.99 o                         
   6   1  25         55.98          0.28         3.24 o                         
  -6   2  25         15.94         19.52         6.35 o                         
  -4   2  25         78.40         76.54        12.95 o                         
  -3   2  25         15.61         24.08        10.42 o                         
  -2   2  25         57.10         57.15         8.10 o                         
  -1   2  25        113.61        107.12        10.17 o                         
   0   2  25          7.70         11.92         5.76 o                         
   1   2  25        113.06        109.84        22.29 o                         
   2   2  25         58.16         60.91         8.43 o                         
   3   2  25         15.37         18.58         7.62 o                         
   4   2  25         77.24         69.88        10.38 o                         
   5   2  25          8.80          4.70         4.59 o                         
  -6   3  25          1.06          1.64         4.28 o                         
  -5   3  25          8.43          4.04         5.51 o                         
  -3   3  25         30.44         24.72        10.20 o                         
  -2   3  25         44.20         33.27         8.43 o                         
  -1   3  25        115.36        109.90        11.18 o                         
   0   3  25         57.56         59.17         8.44 o                         
   1   3  25        114.55        113.36        10.38 o                         
   2   3  25         44.97         44.39         9.22 o                         
   3   3  25         29.25         29.82         8.12 o                         
   4   3  25          3.36          4.69         5.46 o                         
  -5   4  25         27.10         32.14         7.75 o                         
  -2   4  25          8.51          0.33         4.67 o                         
  -1   4  25        182.23        173.04        14.93 o                         
   0   4  25        150.14        147.41        14.49 o                         
   1   4  25        184.98        196.27        16.32 o                         
   2   4  25          8.72          5.80         5.82 o                         
   3   4  25         12.02         11.13         6.10 o                         
   4   4  25          4.37          5.89         5.12 o                         
  -5   5  25          7.77          9.85         4.78 o                         
  -4   5  25         22.92         20.18         6.36 o                         
  -2   5  25        113.76        101.30        10.54 o                         
  -1   5  25         67.04         60.96         9.13 o                         
   0   5  25        150.13        148.38        13.53 o                         
   1   5  25         65.84         52.61         9.13 o                         
   2   5  25        112.39        105.99        11.65 o                         
   3   5  25         33.87         14.55         5.94 o                         
   4   5  25         23.84         19.86         5.89 o                         
  -4   6  25          6.64          2.32         4.16 o                         
  -3   6  25          9.44         19.09         6.13 o                         
  -2   6  25         67.62         53.81         7.50 o                         
  -1   6  25        517.65        539.51        25.35 o                         
   0   6  25         45.93         64.65         9.34 o                         
   1   6  25        519.85        571.99        27.03 o                         
   2   6  25         69.43         72.26         9.16 o                         
   3   6  25          9.37          4.39         4.12 o                         
   4   6  25          6.40          4.19         3.37 o                         
  -2   7  25         51.48         55.24         7.01 o                         
  -1   7  25         43.44         47.46         6.92 o                         
   0   7  25          0.66          4.40         4.71 o                         
   1   7  25         43.80         48.73         7.35 o                         
   2   7  25         51.75         51.20         7.11 o                         
   3   7  25          1.18          0.88         4.36 o                         
  -1   8  25         31.89         20.64         4.55 o                         
   0   8  25         13.73         12.47         4.56 o                         
   1   8  25         31.25         25.97         5.34 o                         
   2   8  25         16.73         22.47         4.54 o                         
   0   0  26         16.11         14.62         8.28 o                         
   1   0  26        360.69        348.46        33.48 o                         
   2   0  26         45.65         47.72         7.62 o                         
   3   0  26        343.25        346.69        24.73 o                         
   4   0  26          4.02          5.07         6.86 o                         
   5   0  26         58.73         37.02        25.60 o                         
   6   0  26          5.82         11.24         4.45 o                         
  -6   1  26        137.25        176.93        13.40 o                         
  -5   1  26         14.31         16.36         6.65 o                         
  -4   1  26         76.62         86.06        13.04 o                         
  -3   1  26        155.62        148.66        17.10 o                         
  -2   1  26         50.82         52.75         7.57 o                         
  -1   1  26        250.31        252.20        15.07 o                         
   0   1  26        104.56        103.18        10.21 o                         
   1   1  26        249.70        250.56        14.87 o                         
   2   1  26         50.74         51.29         7.85 o                         
   3   1  26        154.43        153.57        15.92 o                         
   4   1  26         77.54         73.25        11.24 o                         
   5   1  26         13.96          9.60        11.41 o                         
  -6   2  26         13.85         20.76         5.50 o                         
  -5   2  26         44.14         50.68         9.52 o                         
  -4   2  26         21.04         21.44         7.72 o                         
  -3   2  26         33.48         32.58        11.29 o                         
  -2   2  26         10.63         10.02         5.05 o                         
  -1   2  26         31.62         40.42         7.08 o                         
   0   2  26        286.58        287.01        15.82 o                         
   1   2  26         31.50         30.13         6.26 o                         
   2   2  26         10.61          4.20         7.10 o                         
   3   2  26         34.90         17.48         7.77 o                         
   4   2  26         22.05         33.23         7.91 o                         
  -5   3  26         58.16         71.36        10.34 o                         
  -2   3  26         27.04         32.02         6.10 o                         
  -1   3  26        196.66        184.30        12.54 o                         
   0   3  26         14.63         20.16         5.81 o                         
   1   3  26        196.30        191.71        12.54 o                         
   2   3  26         26.77         32.31         8.46 o                         
   3   3  26         54.12         30.41         8.34 o                         
   4   3  26         19.86         13.42         5.71 o                         
  -5   4  26         25.03         37.81         7.32 o                         
  -2   4  26         93.43         79.78         9.89 o                         
  -1   4  26         40.97         36.74         8.03 o                         
   0   4  26       1421.03       1623.06        59.33 o                         
   1   4  26         40.44         45.38         9.15 o                         
   2   4  26         94.49         77.48        10.84 o                         
   3   4  26        306.77        312.79        19.35 o                         
   4   4  26        107.94         97.61        10.11 o                         
  -4   5  26         38.39         39.05         7.03 o                         
  -2   5  26          6.45          5.42         4.64 o                         
  -1   5  26        340.91        365.34        20.58 o                         
   0   5  26        229.29        223.30        16.12 o                         
   1   5  26        338.34        360.23        21.20 o                         
   2   5  26          6.20          7.90         6.16 o                         
   3   5  26          4.62          2.50         4.47 o                         
   4   5  26         38.08         33.16         6.02 o                         
  -2   6  26         96.21         89.94         8.91 o                         
  -1   6  26        123.64        110.20        10.60 o                         
   0   6  26        302.07        319.21        18.67 o                         
   1   6  26        121.78        123.65        11.32 o                         
   2   6  26         95.74         94.73        10.06 o                         
   3   6  26        238.86        227.44        14.31 o                         
  -1   7  26         12.94         13.87         4.85 o                         
   0   7  26        165.18        136.59        10.82 o                         
   1   7  26         12.60         16.03         4.86 o                         
   2   7  26         90.36         69.24         7.98 o                         
   1   0  27         68.81         53.19         7.97 o                         
   2   0  27         66.20         56.08         7.96 o                         
   3   0  27         28.84         34.46         9.27 o                         
   4   0  27        438.07        423.79        25.33 o                         
   5   0  27          0.88         -2.56         4.21 o                         
  -5   1  27         35.15         39.56         7.81 o                         
  -4   1  27          6.17          8.34         6.35 o                         
  -3   1  27        132.18        116.24        15.21 o                         
  -2   1  27        190.18        174.56        11.95 o                         
  -1   1  27        121.29        111.05        13.42 o                         
   0   1  27         11.15         14.04         5.92 o                         
   1   1  27        120.54        117.68        10.43 o                         
   2   1  27        189.35        170.10        16.84 o                         
   3   1  27        132.43        120.10        13.90 o                         
   4   1  27          6.54         -3.83         6.44 o                         
   5   1  27         35.12         24.12         5.25 o                         
  -5   2  27          3.62          7.79         5.15 o                         
  -3   2  27         63.33         59.29        11.93 o                         
  -2   2  27         27.00         22.79         5.87 o                         
  -1   2  27         26.29         34.16         6.48 o                         
   0   2  27         29.30         21.90        14.22 o                         
   1   2  27         27.04         19.46         5.89 o                         
   2   2  27         26.55         31.96         8.71 o                         
   3   2  27         61.99         60.38        10.83 o                         
   4   2  27         54.63         39.24         7.96 o                         
  -5   3  27         31.26         46.46         7.69 o                         
  -2   3  27         45.04         43.67        10.54 o                         
  -1   3  27         36.71         37.32         6.51 o                         
   0   3  27         36.84         39.60         6.65 o                         
   1   3  27         36.54         35.40         8.47 o                         
   2   3  27         44.87         39.88         8.54 o                         
   3   3  27        139.40        156.62        14.34 o                         
   4   3  27         22.32         11.53         5.55 o                         
  -4   4  27         55.16         54.25         8.61 o                         
  -2   4  27          9.11          1.29         5.09 o                         
  -1   4  27        199.02        198.56        15.34 o                         
   0   4  27        285.35        270.09        18.38 o                         
   1   4  27        197.13        201.70        15.82 o                         
   2   4  27          9.12          5.45         5.23 o                         
   3   4  27         13.74         13.96         5.40 o                         
   4   4  27         54.80         44.42         6.95 o                         
  -1   5  27         20.97         14.07         5.27 o                         
   0   5  27        178.94        212.40        15.27 o                         
   1   5  27         20.29         12.18         6.18 o                         
   2   5  27        143.63        124.09        11.43 o                         
   3   5  27        202.98        212.12        14.18 o                         
  -1   6  27         47.53         39.11         6.36 o                         
   0   6  27         93.20         89.81         9.29 o                         
   1   6  27         47.64         44.51         7.01 o                         
   2   6  27         20.75         20.14         5.83 o                         
   3   6  27         66.81         56.55         6.90 o                         
   0   7  27         41.49         39.94         5.81 o                         
   1   7  27        109.47         83.09         8.09 o                         
   0   0  28         51.67         51.41        10.92 o                         
   1   0  28         66.68         60.70         7.72 o                         
   2   0  28         14.67         19.15         9.29 o                         
   3   0  28         70.17         61.06        10.77 o                         
   4   0  28         30.06         20.75         6.57 o                         
  -5   1  28         51.63         60.67         8.01 o                         
  -3   1  28          5.02          7.35         6.74 o                         
  -2   1  28          6.18          3.20         7.47 o                         
  -1   1  28         13.10          9.81         4.92 o                         
   0   1  28          7.17         18.47         5.75 o                         
   1   1  28         12.77         10.16         5.80 o                         
   2   1  28          6.16          9.09         6.35 o                         
   3   1  28          5.33          6.32         6.47 o                         
   4   1  28          5.11          4.16         5.06 o                         
  -3   2  28         30.02         23.89         7.85 o                         
  -2   2  28         48.76         57.63        11.45 o                         
  -1   2  28         75.89         87.38         8.55 o                         
   0   2  28        387.78        429.68        18.62 o                         
   1   2  28         76.50         78.82         8.38 o                         
   2   2  28         48.64         50.63         9.59 o                         
   3   2  28         30.67         37.29         8.31 o                         
   4   2  28         57.35         39.43         7.27 o                         
  -4   3  28          6.67          6.08         4.80 o                         
  -1   3  28        104.02         81.53        10.28 o                         
   0   3  28          1.96          2.53         5.38 o                         
   1   3  28        103.17        113.11        12.51 o                         
   2   3  28         17.77         20.19         7.36 o                         
   3   3  28         41.29         27.37         6.94 o                         
   4   3  28          6.68          3.34         4.00 o                         
  -1   4  28         25.51         27.56         7.09 o                         
   0   4  28         26.18         19.29         6.00 o                         
   1   4  28         25.76         30.68         6.88 o                         
   2   4  28        316.09        321.86        19.23 o                         
   3   4  28         29.09         22.11         6.43 o                         
  -1   5  28         31.68         29.46         6.26 o                         
   0   5  28        265.26        242.38        15.76 o                         
   1   5  28         33.34         30.76         6.89 o                         
   2   5  28         10.11          6.47         4.42 o                         
   3   5  28         19.24         13.99         4.57 o                         
   0   6  28         65.46         61.82         7.35 o                         
   1   6  28         14.59         15.73         4.99 o                         
   2   6  28         14.90         12.50         4.66 o                         
   1   0  29          0.28          6.23         4.68 o                         
   2   0  29        134.05        141.72        14.59 o                         
   3   0  29         57.11         55.38         9.82 o                         
  -3   1  29         35.68         28.01         8.01 o                         
  -2   1  29         15.17         19.83         7.72 o                         
  -1   1  29         40.48         29.53         5.68 o                         
   0   1  29          1.33         -2.80         4.66 o                         
   1   1  29         41.02         30.72         9.55 o                         
   2   1  29         15.11         11.77         6.46 o                         
   3   1  29         35.25         31.58         7.91 o                         
  -4   2  29         14.58         17.10         5.38 o                         
  -2   2  29          3.28         13.08         7.23 o                         
  -1   2  29          1.75          0.00         4.50 o                         
   0   2  29          0.59          0.38         4.15 o                         
   1   2  29          1.53         -6.42         6.42 o                         
   2   2  29          3.26          2.12         5.63 o                         
   3   2  29          3.16          3.13         5.19 o                         
  -1   3  29         45.60         35.38         7.76 o                         
   0   3  29         38.73         33.31         7.78 o                         
   1   3  29         45.68         39.93         8.00 o                         
   2   3  29        189.78        194.21        14.87 o                         
   3   3  29        101.52         95.60        10.13 o                         
  -1   4  29         39.90         33.46         6.76 o                         
   0   4  29         20.88         25.11         6.38 o                         
   1   4  29         40.93         35.37         7.34 o                         
   2   4  29        108.10        108.58        10.64 o                         
   3   4  29         71.37         67.94         8.26 o                         
   0   5  29          5.50          2.07         4.40 o                         
   1   5  29          0.29          3.13         4.46 o                         
   2   5  29         92.57         84.00         8.44 o                         
   0   0  30          3.42         18.38         7.59 o                         
   1   0  30        114.51        104.72        10.82 o                         
   2   0  30          7.55          8.40         6.09 o                         
   3   0  30         44.55         33.32         7.10 o                         
  -2   1  30          9.88          9.09         6.50 o                         
  -1   1  30         88.28         80.65         7.71 o                         
   0   1  30         98.28         80.74         7.71 o                         
   1   1  30         88.57         88.36        11.46 o                         
   2   1  30          9.71         16.84         7.48 o                         
   3   1  30          6.49          2.61         4.59 o                         
  -1   2  30         14.60         23.27         6.10 o                         
   0   2  30          0.01         -2.96         5.50 o                         
   1   2  30         14.25         14.69         6.29 o                         
   2   2  30         15.69         20.95         6.41 o                         
   3   2  30         75.34         74.78         8.89 o                         
   0   3  30        113.58        106.66        10.91 o                         
   1   3  30         29.60         27.94         6.51 o                         
   2   3  30         64.19         62.75         8.28 o                         
   0   4  30        123.73        139.83        11.21 o                         
   1   4  30        122.66        101.18         9.99 o                         
   1   0  31         21.81         27.94         7.53 o                         
   2   0  31          0.00          0.52         4.89 o                         
   0   1  31        126.02        146.48        12.62 o                         
   1   1  31        113.45        108.04        11.28 o                         
   2   1  31         12.92          7.91         4.75 o                         
   1   2  31         65.01         68.74         8.84 o                         
                                                                                
